# Supplementary material for: Immune defense in Drosophila melanogaster depends on diet, sex, and mating status
Source: PLoS One. 2023 Apr 13;18(4):e0268415. doi: 10.1371/journal.pone.0268415 (PMC10101424; doi:10.1371/journal.pone.0268415)
Supplement: S3 Table — All of the data from Experiment 1 are shown. The control treatment is a spray without any pathogen and the Inoculated treatment is sprayed with Beauveria bassiana ARSEF 12460. Flies had three mating statuses, virgin, mated (which mated for one day prior to the spray) and cohabit (which mated before and after the spray). Both females (F) and males (M) were tested in cages, with sexes separated or mixed. Separate cages within the same replicate are numbered. Four replicates were done for each condition. The assay continued for 21 days and the deaths per day were recorded (day 1 data were removed due to handling loss). The starting number of flies in each cage are shown in the survival column. Daily offspring count is shown for groups of mated and cohabiting females. (XLSX) [file pone.0268415.s004.xlsx]

## Sheet: Exp. 1 Mating
Table S3. Raw Data from Experiments 1. All of the data from Experiment 1 are shown. The control treatment is a spray without any pathogen and the Inoculated treatment is sprayed with Beauveria bassiana ARSEF 12460. Flies had three mating statuses, virgin, mated (which mated for one day prior to the spray) and cohabit (which mated before and after the spray). Both females (F) and males (M) were te…
Replicate	Cage_Number	Treatment	Day	Mating_status	Sex	Survival	Death	Offspring Count
1	1	Control	2	Virgin	F	46	1	nan
1	1	Control	3	Virgin	F	46	0	nan
1	1	Control	4	Virgin	F	46	0	nan
1	1	Control	5	Virgin	F	46	0	nan
1	1	Control	6	Virgin	F	46	0	nan
1	1	Control	7	Virgin	F	46	0	nan
1	1	Control	8	Virgin	F	46	0	nan
1	1	Control	9	Virgin	F	46	0	nan
1	1	Control	10	Virgin	F	46	0	nan
1	1	Control	11	Virgin	F	46	0	nan
1	1	Control	12	Virgin	F	46	0	nan
1	1	Control	13	Virgin	F	46	0	nan
1	1	Control	14	Virgin	F	46	0	nan
1	1	Control	15	Virgin	F	46	0	nan
1	1	Control	16	Virgin	F	46	0	nan
1	1	Control	17	Virgin	F	46	0	nan
1	1	Control	18	Virgin	F	46	0	nan
1	1	Control	19	Virgin	F	46	0	nan
1	1	Control	20	Virgin	F	46	0	nan
1	1	Control	21	Virgin	F	45	1	nan
1	2	Control	2	Virgin	M	52	0	nan
1	2	Control	3	Virgin	M	52	0	nan
1	2	Control	4	Virgin	M	52	0	nan
1	2	Control	5	Virgin	M	52	0	nan
1	2	Control	6	Virgin	M	52	0	nan
1	2	Control	7	Virgin	M	52	0	nan
1	2	Control	8	Virgin	M	52	0	nan
1	2	Control	9	Virgin	M	52	0	nan
1	2	Control	10	Virgin	M	52	0	nan
1	2	Control	11	Virgin	M	52	0	nan
1	2	Control	12	Virgin	M	50	2	nan
1	2	Control	13	Virgin	M	49	0	nan
1	2	Control	14	Virgin	M	49	1	nan
1	2	Control	15	Virgin	M	49	0	nan
1	2	Control	16	Virgin	M	49	0	nan
1	2	Control	17	Virgin	M	49	0	nan
1	2	Control	18	Virgin	M	49	0	nan
1	2	Control	19	Virgin	M	49	0	nan
1	2	Control	20	Virgin	M	49	0	nan
1	2	Control	21	Virgin	M	49	0	nan
1	3	Control	2	Mated	F	52	0	480
1	3	Control	3	Mated	F	52	0	370
1	3	Control	4	Mated	F	51	1	92
1	3	Control	5	Mated	F	51	0	81
1	3	Control	6	Mated	F	50	1	214
1	3	Control	7	Mated	F	50	0	53
1	3	Control	8	Mated	F	50	0	260
1	3	Control	9	Mated	F	50	0	409
1	3	Control	10	Mated	F	50	0	206
1	3	Control	11	Mated	F	50	0	246
1	3	Control	12	Mated	F	50	0	112
1	3	Control	13	Mated	F	50	0	273
1	3	Control	14	Mated	F	50	0	677
1	3	Control	15	Mated	F	50	0	nan
1	3	Control	16	Mated	F	50	0	nan
1	3	Control	17	Mated	F	50	0	98
1	3	Control	18	Mated	F	50	0	321
1	3	Control	19	Mated	F	50	0	207
1	3	Control	20	Mated	F	50	0	95
1	3	Control	21	Mated	F	49	1	144
1	4	Control	2	Mated	M	51	0	nan
1	4	Control	3	Mated	M	51	0	nan
1	4	Control	4	Mated	M	49	2	nan
1	4	Control	5	Mated	M	49	0	nan
1	4	Control	6	Mated	M	49	0	nan
1	4	Control	7	Mated	M	49	0	nan
1	4	Control	8	Mated	M	49	0	nan
1	4	Control	9	Mated	M	49	0	nan
1	4	Control	10	Mated	M	49	0	nan
1	4	Control	11	Mated	M	49	0	nan
1	4	Control	12	Mated	M	49	0	nan
1	4	Control	13	Mated	M	49	0	nan
1	4	Control	14	Mated	M	49	0	nan
1	4	Control	15	Mated	M	49	0	nan
1	4	Control	16	Mated	M	49	0	nan
1	4	Control	17	Mated	M	49	0	nan
1	4	Control	18	Mated	M	49	0	nan
1	4	Control	19	Mated	M	49	0	nan
1	4	Control	20	Mated	M	49	0	nan
1	4	Control	21	Mated	M	48	1	nan
1	5	Control	2	Cohabit	M	26	0	nan
1	5	Control	3	Cohabit	M	26	0	nan
1	5	Control	4	Cohabit	M	26	0	nan
1	5	Control	5	Cohabit	M	25	1	nan
1	5	Control	6	Cohabit	M	25	0	nan
1	5	Control	7	Cohabit	M	25	0	nan
1	5	Control	8	Cohabit	M	25	0	nan
1	5	Control	9	Cohabit	M	25	0	nan
1	5	Control	10	Cohabit	M	24	1	nan
1	5	Control	11	Cohabit	M	24	0	nan
1	5	Control	12	Cohabit	M	23	1	nan
1	5	Control	13	Cohabit	M	23	0	nan
1	5	Control	14	Cohabit	M	22	1	nan
1	5	Control	15	Cohabit	M	22	0	nan
1	5	Control	16	Cohabit	M	21	1	nan
1	5	Control	17	Cohabit	M	21	0	nan
1	5	Control	18	Cohabit	M	20	1	nan
1	5	Control	19	Cohabit	M	20	0	nan
1	5	Control	20	Cohabit	M	20	0	nan
1	5	Control	21	Cohabit	M	20	0	nan
1	5	Control	2	Cohabit	F	26	0	161
1	5	Control	3	Cohabit	F	26	0	83
1	5	Control	4	Cohabit	F	26	0	234
1	5	Control	5	Cohabit	F	26	0	257
1	5	Control	6	Cohabit	F	26	0	372
1	5	Control	7	Cohabit	F	26	0	161
1	5	Control	8	Cohabit	F	26	0	168
1	5	Control	9	Cohabit	F	26	0	159
1	5	Control	10	Cohabit	F	26	0	105
1	5	Control	11	Cohabit	F	26	0	110
1	5	Control	12	Cohabit	F	26	0	125
1	5	Control	13	Cohabit	F	26	0	401
1	5	Control	14	Cohabit	F	26	0	479
1	5	Control	15	Cohabit	F	26	0	nan
1	5	Control	16	Cohabit	F	25	1	0
1	5	Control	17	Cohabit	F	25	0	97
1	5	Control	18	Cohabit	F	25	0	215
1	5	Control	19	Cohabit	F	25	0	113
1	5	Control	20	Cohabit	F	25	0	255
1	5	Control	21	Cohabit	F	25	0	216
1	6	Control	2	Cohabit	M	23	0	nan
1	6	Control	3	Cohabit	M	23	0	nan
1	6	Control	4	Cohabit	M	23	0	nan
1	6	Control	5	Cohabit	M	23	0	nan
1	6	Control	6	Cohabit	M	23	0	nan
1	6	Control	7	Cohabit	M	23	0	nan
1	6	Control	8	Cohabit	M	23	0	nan
1	6	Control	9	Cohabit	M	23	0	nan
1	6	Control	10	Cohabit	M	23	0	nan
1	6	Control	11	Cohabit	M	22	1	nan
1	6	Control	12	Cohabit	M	22	0	nan
1	6	Control	13	Cohabit	M	22	0	nan
1	6	Control	14	Cohabit	M	22	0	nan
1	6	Control	15	Cohabit	M	22	0	nan
1	6	Control	16	Cohabit	M	20	2	nan
1	6	Control	17	Cohabit	M	20	0	nan
1	6	Control	18	Cohabit	M	20	0	nan
1	6	Control	19	Cohabit	M	20	0	nan
1	6	Control	20	Cohabit	M	19	1	nan
1	6	Control	21	Cohabit	M	19	0	nan
1	6	Control	2	Cohabit	F	28	0	163
1	6	Control	3	Cohabit	F	27	1	179
1	6	Control	4	Cohabit	F	27	0	172
1	6	Control	5	Cohabit	F	27	0	322
1	6	Control	6	Cohabit	F	26	1	171
1	6	Control	7	Cohabit	F	26	0	156
1	6	Control	8	Cohabit	F	26	0	89
1	6	Control	9	Cohabit	F	26	0	163
1	6	Control	10	Cohabit	F	25	1	7
1	6	Control	11	Cohabit	F	25	0	13
1	6	Control	12	Cohabit	F	25	0	89
1	6	Control	13	Cohabit	F	24	1	383
1	6	Control	14	Cohabit	F	24	0	411
1	6	Control	15	Cohabit	F	24	0	504
1	6	Control	16	Cohabit	F	23	1	107
1	6	Control	17	Cohabit	F	23	0	247
1	6	Control	18	Cohabit	F	23	0	119
1	6	Control	19	Cohabit	F	23	0	140
1	6	Control	20	Cohabit	F	22	1	203
1	6	Control	21	Cohabit	F	22	0	189
1	7	Inoculated	2	Virgin	F	53	0	nan
1	7	Inoculated	3	Virgin	F	53	0	nan
1	7	Inoculated	4	Virgin	F	52	1	nan
1	7	Inoculated	5	Virgin	F	52	0	nan
1	7	Inoculated	6	Virgin	F	52	0	nan
1	7	Inoculated	7	Virgin	F	51	1	nan
1	7	Inoculated	8	Virgin	F	49	2	nan
1	7	Inoculated	9	Virgin	F	48	1	nan
1	7	Inoculated	10	Virgin	F	44	4	nan
1	7	Inoculated	11	Virgin	F	38	6	nan
1	7	Inoculated	12	Virgin	F	38	0	nan
1	7	Inoculated	13	Virgin	F	32	6	nan
1	7	Inoculated	14	Virgin	F	28	4	nan
1	7	Inoculated	15	Virgin	F	23	5	nan
1	7	Inoculated	16	Virgin	F	19	4	nan
1	7	Inoculated	17	Virgin	F	11	8	nan
1	7	Inoculated	18	Virgin	F	9	2	nan
1	7	Inoculated	19	Virgin	F	6	3	nan
1	7	Inoculated	20	Virgin	F	6	0	nan
1	7	Inoculated	21	Virgin	F	5	1	nan
1	8	Inoculated	2	Virgin	M	49	1	nan
1	8	Inoculated	3	Virgin	M	49	0	nan
1	8	Inoculated	4	Virgin	M	49	0	nan
1	8	Inoculated	5	Virgin	M	48	1	nan
1	8	Inoculated	6	Virgin	M	47	1	nan
1	8	Inoculated	7	Virgin	M	45	2	nan
1	8	Inoculated	8	Virgin	M	45	0	nan
1	8	Inoculated	9	Virgin	M	45	0	nan
1	8	Inoculated	10	Virgin	M	44	1	nan
1	8	Inoculated	11	Virgin	M	43	1	nan
1	8	Inoculated	12	Virgin	M	35	8	nan
1	8	Inoculated	13	Virgin	M	31	4	nan
1	8	Inoculated	14	Virgin	M	30	1	nan
1	8	Inoculated	15	Virgin	M	24	6	nan
1	8	Inoculated	16	Virgin	M	20	4	nan
1	8	Inoculated	17	Virgin	M	14	6	nan
1	8	Inoculated	18	Virgin	M	12	2	nan
1	8	Inoculated	19	Virgin	M	10	2	nan
1	8	Inoculated	20	Virgin	M	9	1	nan
1	8	Inoculated	21	Virgin	M	5	4	nan
1	9	Inoculated	2	Mated	F	54	1	210
1	9	Inoculated	3	Mated	F	54	0	314
1	9	Inoculated	4	Mated	F	54	0	206
1	9	Inoculated	5	Mated	F	53	1	451
1	9	Inoculated	6	Mated	F	53	0	275
1	9	Inoculated	7	Mated	F	48	5	285
1	9	Inoculated	8	Mated	F	45	3	107
1	9	Inoculated	9	Mated	F	39	6	101
1	9	Inoculated	10	Mated	F	25	14	52
1	9	Inoculated	11	Mated	F	17	8	33
1	9	Inoculated	12	Mated	F	10	7	0
1	9	Inoculated	13	Mated	F	6	4	8
1	9	Inoculated	14	Mated	F	3	3	2
1	9	Inoculated	15	Mated	F	2	1	42
1	9	Inoculated	16	Mated	F	1	1	0
1	9	Inoculated	17	Mated	F	0	1	0
1	9	Inoculated	18	Mated	F	0	0	0
1	9	Inoculated	19	Mated	F	0	0	0
1	9	Inoculated	20	Mated	F	0	0	0
1	9	Inoculated	21	Mated	F	0	0	0
1	10	Inoculated	2	Mated	M	49	0	nan
1	10	Inoculated	3	Mated	M	49	0	nan
1	10	Inoculated	4	Mated	M	49	0	nan
1	10	Inoculated	5	Mated	M	49	0	nan
1	10	Inoculated	6	Mated	M	48	1	nan
1	10	Inoculated	7	Mated	M	47	1	nan
1	10	Inoculated	8	Mated	M	44	3	nan
1	10	Inoculated	9	Mated	M	42	2	nan
1	10	Inoculated	10	Mated	M	40	2	nan
1	10	Inoculated	11	Mated	M	36	4	nan
1	10	Inoculated	12	Mated	M	34	2	nan
1	10	Inoculated	13	Mated	M	30	4	nan
1	10	Inoculated	14	Mated	M	28	2	nan
1	10	Inoculated	15	Mated	M	19	9	nan
1	10	Inoculated	16	Mated	M	15	4	nan
1	10	Inoculated	17	Mated	M	12	3	nan
1	10	Inoculated	18	Mated	M	9	3	nan
1	10	Inoculated	19	Mated	M	9	0	nan
1	10	Inoculated	20	Mated	M	8	1	nan
1	10	Inoculated	21	Mated	M	8	0	nan
1	11	Inoculated	2	Cohabit	M	30	0	nan
1	11	Inoculated	3	Cohabit	M	30	0	nan
1	11	Inoculated	4	Cohabit	M	30	0	nan
1	11	Inoculated	5	Cohabit	M	29	1	nan
1	11	Inoculated	6	Cohabit	M	28	1	nan
1	11	Inoculated	7	Cohabit	M	20	8	nan
1	11	Inoculated	8	Cohabit	M	11	9	nan
1	11	Inoculated	9	Cohabit	M	5	6	nan
1	11	Inoculated	10	Cohabit	M	3	2	nan
1	11	Inoculated	11	Cohabit	M	1	2	nan
1	11	Inoculated	12	Cohabit	M	0	1	nan
1	11	Inoculated	13	Cohabit	M	0	0	nan
1	11	Inoculated	14	Cohabit	M	0	0	nan
1	11	Inoculated	15	Cohabit	M	0	0	nan
1	11	Inoculated	16	Cohabit	M	0	0	nan
1	11	Inoculated	17	Cohabit	M	0	0	nan
1	11	Inoculated	18	Cohabit	M	0	0	nan
1	11	Inoculated	19	Cohabit	M	0	0	nan
1	11	Inoculated	20	Cohabit	M	0	0	nan
1	11	Inoculated	21	Cohabit	M	0	0	nan
1	11	Inoculated	2	Cohabit	F	28	0	251
1	11	Inoculated	3	Cohabit	F	28	0	230
1	11	Inoculated	4	Cohabit	F	28	0	181
1	11	Inoculated	5	Cohabit	F	28	0	199
1	11	Inoculated	6	Cohabit	F	28	0	147
1	11	Inoculated	7	Cohabit	F	27	1	313
1	11	Inoculated	8	Cohabit	F	23	4	158
1	11	Inoculated	9	Cohabit	F	23	0	156
1	11	Inoculated	10	Cohabit	F	19	4	22
1	11	Inoculated	11	Cohabit	F	10	9	0
1	11	Inoculated	12	Cohabit	F	5	5	0
1	11	Inoculated	13	Cohabit	F	2	3	3
1	11	Inoculated	14	Cohabit	F	1	1	0
1	11	Inoculated	15	Cohabit	F	0	1	0
1	11	Inoculated	16	Cohabit	F	0	0	0
1	11	Inoculated	17	Cohabit	F	0	0	0
1	11	Inoculated	18	Cohabit	F	0	0	0
1	11	Inoculated	19	Cohabit	F	0	0	0
1	11	Inoculated	20	Cohabit	F	0	0	0
1	11	Inoculated	21	Cohabit	F	0	0	0
1	12	Inoculated	2	Cohabit	M	24	1	nan
1	12	Inoculated	3	Cohabit	M	23	1	nan
1	12	Inoculated	4	Cohabit	M	23	0	nan
1	12	Inoculated	5	Cohabit	M	21	2	nan
1	12	Inoculated	6	Cohabit	M	21	0	nan
1	12	Inoculated	7	Cohabit	M	14	7	nan
1	12	Inoculated	8	Cohabit	M	4	10	nan
1	12	Inoculated	9	Cohabit	M	3	1	nan
1	12	Inoculated	10	Cohabit	M	1	2	nan
1	12	Inoculated	11	Cohabit	M	0	1	nan
1	12	Inoculated	12	Cohabit	M	0	0	nan
1	12	Inoculated	13	Cohabit	M	0	0	nan
1	12	Inoculated	14	Cohabit	M	0	0	nan
1	12	Inoculated	15	Cohabit	M	0	0	nan
1	12	Inoculated	16	Cohabit	M	0	0	nan
1	12	Inoculated	17	Cohabit	M	0	0	nan
1	12	Inoculated	18	Cohabit	M	0	0	nan
1	12	Inoculated	19	Cohabit	M	0	0	nan
1	12	Inoculated	20	Cohabit	M	0	0	nan
1	12	Inoculated	21	Cohabit	M	0	0	nan
1	12	Inoculated	2	Cohabit	F	30	1	111
1	12	Inoculated	3	Cohabit	F	30	0	135
1	12	Inoculated	4	Cohabit	F	29	1	124
1	12	Inoculated	5	Cohabit	F	27	2	202
1	12	Inoculated	6	Cohabit	F	25	2	33
1	12	Inoculated	7	Cohabit	F	22	3	145
1	12	Inoculated	8	Cohabit	F	20	2	78
1	12	Inoculated	9	Cohabit	F	17	3	58
1	12	Inoculated	10	Cohabit	F	5	12	2
1	12	Inoculated	11	Cohabit	F	2	3	10
1	12	Inoculated	12	Cohabit	F	1	1	0
1	12	Inoculated	13	Cohabit	F	0	1	0
1	12	Inoculated	14	Cohabit	F	0	0	0
1	12	Inoculated	15	Cohabit	F	0	0	0
1	12	Inoculated	16	Cohabit	F	0	0	0
1	12	Inoculated	17	Cohabit	F	0	0	0
1	12	Inoculated	18	Cohabit	F	0	0	0
1	12	Inoculated	19	Cohabit	F	0	0	0
1	12	Inoculated	20	Cohabit	F	0	0	0
1	12	Inoculated	21	Cohabit	F	0	0	0
2	1	Control	1	Virgin	F	47	0	nan
2	1	Control	2	Virgin	F	47	0	nan
2	1	Control	3	Virgin	F	47	0	nan
2	1	Control	4	Virgin	F	47	0	nan
2	1	Control	5	Virgin	F	47	0	nan
2	1	Control	6	Virgin	F	47	0	nan
2	1	Control	7	Virgin	F	47	0	nan
2	1	Control	8	Virgin	F	47	1	nan
2	1	Control	9	Virgin	F	47	0	nan
2	1	Control	10	Virgin	F	47	0	nan
2	1	Control	11	Virgin	F	47	0	nan
2	1	Control	12	Virgin	F	47	0	nan
2	1	Control	13	Virgin	F	47	0	nan
2	1	Control	14	Virgin	F	47	0	nan
2	1	Control	15	Virgin	F	47	0	nan
2	1	Control	16	Virgin	F	47	0	nan
2	1	Control	17	Virgin	F	47	0	nan
2	1	Control	18	Virgin	F	47	1	nan
2	1	Control	19	Virgin	F	47	0	nan
2	1	Control	20	Virgin	F	47	0	nan
2	1	Control	21	Virgin	F	47	0	nan
2	2	Control	1	Virgin	M	46	0	nan
2	2	Control	2	Virgin	M	46	1	nan
2	2	Control	3	Virgin	M	46	0	nan
2	2	Control	4	Virgin	M	46	1	nan
2	2	Control	5	Virgin	M	46	0	nan
2	2	Control	6	Virgin	M	46	0	nan
2	2	Control	7	Virgin	M	46	0	nan
2	2	Control	8	Virgin	M	46	1	nan
2	2	Control	9	Virgin	M	46	0	nan
2	2	Control	10	Virgin	M	46	0	nan
2	2	Control	11	Virgin	M	46	1	nan
2	2	Control	12	Virgin	M	46	0	nan
2	2	Control	13	Virgin	M	46	0	nan
2	2	Control	14	Virgin	M	46	1	nan
2	2	Control	15	Virgin	M	46	0	nan
2	2	Control	16	Virgin	M	46	0	nan
2	2	Control	17	Virgin	M	46	0	nan
2	2	Control	18	Virgin	M	46	0	nan
2	2	Control	19	Virgin	M	46	0	nan
2	2	Control	20	Virgin	M	46	0	nan
2	2	Control	21	Virgin	M	46	0	nan
2	3	Control	1	Mated	F	46	1	nan
2	3	Control	2	Mated	F	46	0	nan
2	3	Control	3	Mated	F	46	0	nan
2	3	Control	4	Mated	F	46	0	nan
2	3	Control	5	Mated	F	46	1	nan
2	3	Control	6	Mated	F	46	0	nan
2	3	Control	7	Mated	F	46	0	nan
2	3	Control	8	Mated	F	46	0	nan
2	3	Control	9	Mated	F	46	0	nan
2	3	Control	10	Mated	F	46	0	nan
2	3	Control	11	Mated	F	46	0	nan
2	3	Control	12	Mated	F	46	0	nan
2	3	Control	13	Mated	F	46	0	nan
2	3	Control	14	Mated	F	46	0	nan
2	3	Control	15	Mated	F	46	0	nan
2	3	Control	16	Mated	F	46	0	nan
2	3	Control	17	Mated	F	46	0	nan
2	3	Control	18	Mated	F	46	0	nan
2	3	Control	19	Mated	F	46	0	nan
2	3	Control	20	Mated	F	46	0	nan
2	3	Control	21	Mated	F	46	0	nan
2	4	Control	1	Mated	M	56	0	nan
2	4	Control	2	Mated	M	56	0	nan
2	4	Control	3	Mated	M	56	0	nan
2	4	Control	4	Mated	M	56	0	nan
2	4	Control	5	Mated	M	56	0	nan
2	4	Control	6	Mated	M	56	1	nan
2	4	Control	7	Mated	M	56	0	nan
2	4	Control	8	Mated	M	56	0	nan
2	4	Control	9	Mated	M	56	0	nan
2	4	Control	10	Mated	M	56	0	nan
2	4	Control	11	Mated	M	56	0	nan
2	4	Control	12	Mated	M	56	0	nan
2	4	Control	13	Mated	M	56	0	nan
2	4	Control	14	Mated	M	56	0	nan
2	4	Control	15	Mated	M	56	0	nan
2	4	Control	16	Mated	M	56	0	nan
2	4	Control	17	Mated	M	56	1	nan
2	4	Control	18	Mated	M	56	0	nan
2	4	Control	19	Mated	M	56	1	nan
2	4	Control	20	Mated	M	56	0	nan
2	4	Control	21	Mated	M	56	0	nan
2	5	Control	1	Cohabit	M	28	0	nan
2	5	Control	2	Cohabit	M	28	0	nan
2	5	Control	3	Cohabit	M	28	1	nan
2	5	Control	4	Cohabit	M	28	1	nan
2	5	Control	5	Cohabit	M	28	0	nan
2	5	Control	6	Cohabit	M	28	0	nan
2	5	Control	7	Cohabit	M	28	0	nan
2	5	Control	8	Cohabit	M	28	1	nan
2	5	Control	9	Cohabit	M	28	0	nan
2	5	Control	10	Cohabit	M	28	0	nan
2	5	Control	11	Cohabit	M	28	1	nan
2	5	Control	12	Cohabit	M	28	0	nan
2	5	Control	13	Cohabit	M	28	0	nan
2	5	Control	14	Cohabit	M	28	1	nan
2	5	Control	15	Cohabit	M	28	0	nan
2	5	Control	16	Cohabit	M	28	0	nan
2	5	Control	17	Cohabit	M	28	0	nan
2	5	Control	18	Cohabit	M	28	1	nan
2	5	Control	19	Cohabit	M	28	0	nan
2	5	Control	20	Cohabit	M	28	1	nan
2	5	Control	21	Cohabit	M	28	0	nan
2	5	Control	1	Cohabit	F	30	0	nan
2	5	Control	2	Cohabit	F	30	0	nan
2	5	Control	3	Cohabit	F	30	0	nan
2	5	Control	4	Cohabit	F	30	1	nan
2	5	Control	5	Cohabit	F	30	1	nan
2	5	Control	6	Cohabit	F	30	0	nan
2	5	Control	7	Cohabit	F	30	0	nan
2	5	Control	8	Cohabit	F	30	0	nan
2	5	Control	9	Cohabit	F	30	0	nan
2	5	Control	10	Cohabit	F	30	0	nan
2	5	Control	11	Cohabit	F	30	0	nan
2	5	Control	12	Cohabit	F	30	0	nan
2	5	Control	13	Cohabit	F	30	0	nan
2	5	Control	14	Cohabit	F	30	0	nan
2	5	Control	15	Cohabit	F	30	0	nan
2	5	Control	16	Cohabit	F	30	0	nan
2	5	Control	17	Cohabit	F	30	0	nan
2	5	Control	18	Cohabit	F	30	1	nan
2	5	Control	19	Cohabit	F	30	0	nan
2	5	Control	20	Cohabit	F	30	0	nan
2	5	Control	21	Cohabit	F	30	2	nan
2	6	Control	1	Cohabit	M	29	0	nan
2	6	Control	2	Cohabit	M	29	0	nan
2	6	Control	3	Cohabit	M	29	1	nan
2	6	Control	4	Cohabit	M	29	0	nan
2	6	Control	5	Cohabit	M	29	0	nan
2	6	Control	6	Cohabit	M	29	1	nan
2	6	Control	7	Cohabit	M	29	0	nan
2	6	Control	8	Cohabit	M	29	0	nan
2	6	Control	9	Cohabit	M	29	0	nan
2	6	Control	10	Cohabit	M	29	1	nan
2	6	Control	11	Cohabit	M	29	0	nan
2	6	Control	12	Cohabit	M	29	1	nan
2	6	Control	13	Cohabit	M	29	0	nan
2	6	Control	14	Cohabit	M	29	2	nan
2	6	Control	15	Cohabit	M	29	1	nan
2	6	Control	16	Cohabit	M	29	0	nan
2	6	Control	17	Cohabit	M	29	0	nan
2	6	Control	18	Cohabit	M	29	1	nan
2	6	Control	19	Cohabit	M	29	1	nan
2	6	Control	20	Cohabit	M	29	1	nan
2	6	Control	21	Cohabit	M	29	0	nan
2	6	Control	1	Cohabit	F	27	0	nan
2	6	Control	2	Cohabit	F	27	0	nan
2	6	Control	3	Cohabit	F	27	0	nan
2	6	Control	4	Cohabit	F	27	0	nan
2	6	Control	5	Cohabit	F	27	0	nan
2	6	Control	6	Cohabit	F	27	0	nan
2	6	Control	7	Cohabit	F	27	0	nan
2	6	Control	8	Cohabit	F	27	0	nan
2	6	Control	9	Cohabit	F	27	1	nan
2	6	Control	10	Cohabit	F	27	0	nan
2	6	Control	11	Cohabit	F	27	0	nan
2	6	Control	12	Cohabit	F	27	0	nan
2	6	Control	13	Cohabit	F	27	1	nan
2	6	Control	14	Cohabit	F	27	0	nan
2	6	Control	15	Cohabit	F	27	0	nan
2	6	Control	16	Cohabit	F	27	0	nan
2	6	Control	17	Cohabit	F	27	0	nan
2	6	Control	18	Cohabit	F	27	0	nan
2	6	Control	19	Cohabit	F	27	0	nan
2	6	Control	20	Cohabit	F	27	0	nan
2	6	Control	21	Cohabit	F	27	0	nan
2	7	Inoculated	1	Virgin	F	56	0	nan
2	7	Inoculated	2	Virgin	F	56	0	nan
2	7	Inoculated	3	Virgin	F	56	0	nan
2	7	Inoculated	4	Virgin	F	56	0	nan
2	7	Inoculated	5	Virgin	F	56	0	nan
2	7	Inoculated	6	Virgin	F	56	2	nan
2	7	Inoculated	7	Virgin	F	56	1	nan
2	7	Inoculated	8	Virgin	F	56	1	nan
2	7	Inoculated	9	Virgin	F	56	4	nan
2	7	Inoculated	10	Virgin	F	56	4	nan
2	7	Inoculated	11	Virgin	F	56	1	nan
2	7	Inoculated	12	Virgin	F	56	5	nan
2	7	Inoculated	13	Virgin	F	56	2	nan
2	7	Inoculated	14	Virgin	F	56	5	nan
2	7	Inoculated	15	Virgin	F	56	3	nan
2	7	Inoculated	16	Virgin	F	56	4	nan
2	7	Inoculated	17	Virgin	F	56	4	nan
2	7	Inoculated	18	Virgin	F	56	1	nan
2	7	Inoculated	19	Virgin	F	56	1	nan
2	7	Inoculated	20	Virgin	F	56	3	nan
2	7	Inoculated	21	Virgin	F	56	2	nan
2	8	Inoculated	1	Virgin	M	57	0	nan
2	8	Inoculated	2	Virgin	M	57	0	nan
2	8	Inoculated	3	Virgin	M	57	0	nan
2	8	Inoculated	4	Virgin	M	57	0	nan
2	8	Inoculated	5	Virgin	M	57	1	nan
2	8	Inoculated	6	Virgin	M	57	0	nan
2	8	Inoculated	7	Virgin	M	57	2	nan
2	8	Inoculated	8	Virgin	M	57	5	nan
2	8	Inoculated	9	Virgin	M	57	2	nan
2	8	Inoculated	10	Virgin	M	57	5	nan
2	8	Inoculated	11	Virgin	M	57	3	nan
2	8	Inoculated	12	Virgin	M	57	3	nan
2	8	Inoculated	13	Virgin	M	57	4	nan
2	8	Inoculated	14	Virgin	M	57	8	nan
2	8	Inoculated	15	Virgin	M	57	3	nan
2	8	Inoculated	16	Virgin	M	57	4	nan
2	8	Inoculated	17	Virgin	M	57	4	nan
2	8	Inoculated	18	Virgin	M	57	4	nan
2	8	Inoculated	19	Virgin	M	57	0	nan
2	8	Inoculated	20	Virgin	M	57	1	nan
2	8	Inoculated	21	Virgin	M	57	2	nan
2	9	Inoculated	1	Mated	F	49	0	nan
2	9	Inoculated	2	Mated	F	49	1	nan
2	9	Inoculated	3	Mated	F	49	1	nan
2	9	Inoculated	4	Mated	F	49	0	nan
2	9	Inoculated	5	Mated	F	49	0	nan
2	9	Inoculated	6	Mated	F	49	3	nan
2	9	Inoculated	7	Mated	F	49	5	nan
2	9	Inoculated	8	Mated	F	49	3	nan
2	9	Inoculated	9	Mated	F	49	3	nan
2	9	Inoculated	10	Mated	F	49	9	nan
2	9	Inoculated	11	Mated	F	49	3	nan
2	9	Inoculated	12	Mated	F	49	4	nan
2	9	Inoculated	13	Mated	F	49	2	nan
2	9	Inoculated	14	Mated	F	49	1	nan
2	9	Inoculated	15	Mated	F	49	2	nan
2	9	Inoculated	16	Mated	F	49	3	nan
2	9	Inoculated	17	Mated	F	49	0	nan
2	9	Inoculated	18	Mated	F	49	1	nan
2	9	Inoculated	19	Mated	F	49	2	nan
2	9	Inoculated	20	Mated	F	49	2	nan
2	9	Inoculated	21	Mated	F	49	1	nan
2	10	Inoculated	1	Mated	M	56	1	nan
2	10	Inoculated	2	Mated	M	56	0	nan
2	10	Inoculated	3	Mated	M	56	0	nan
2	10	Inoculated	4	Mated	M	56	3	nan
2	10	Inoculated	5	Mated	M	56	1	nan
2	10	Inoculated	6	Mated	M	56	4	nan
2	10	Inoculated	7	Mated	M	56	5	nan
2	10	Inoculated	8	Mated	M	56	3	nan
2	10	Inoculated	9	Mated	M	56	7	nan
2	10	Inoculated	10	Mated	M	56	3	nan
2	10	Inoculated	11	Mated	M	56	1	nan
2	10	Inoculated	12	Mated	M	56	4	nan
2	10	Inoculated	13	Mated	M	56	6	nan
2	10	Inoculated	14	Mated	M	56	2	nan
2	10	Inoculated	15	Mated	M	56	2	nan
2	10	Inoculated	16	Mated	M	56	5	nan
2	10	Inoculated	17	Mated	M	56	1	nan
2	10	Inoculated	18	Mated	M	56	3	nan
2	10	Inoculated	19	Mated	M	56	1	nan
2	10	Inoculated	20	Mated	M	56	0	nan
2	10	Inoculated	21	Mated	M	56	2	nan
2	11	Inoculated	1	Cohabit	M	27	0	nan
2	11	Inoculated	2	Cohabit	M	27	0	nan
2	11	Inoculated	3	Cohabit	M	27	1	nan
2	11	Inoculated	4	Cohabit	M	27	0	nan
2	11	Inoculated	5	Cohabit	M	27	0	nan
2	11	Inoculated	6	Cohabit	M	27	1	nan
2	11	Inoculated	7	Cohabit	M	27	3	nan
2	11	Inoculated	8	Cohabit	M	27	4	nan
2	11	Inoculated	9	Cohabit	M	27	4	nan
2	11	Inoculated	10	Cohabit	M	27	5	nan
2	11	Inoculated	11	Cohabit	M	27	3	nan
2	11	Inoculated	12	Cohabit	M	27	2	nan
2	11	Inoculated	13	Cohabit	M	27	2	nan
2	11	Inoculated	14	Cohabit	M	27	1	nan
2	11	Inoculated	15	Cohabit	M	27	0	nan
2	11	Inoculated	16	Cohabit	M	27	0	nan
2	11	Inoculated	17	Cohabit	M	27	0	nan
2	11	Inoculated	18	Cohabit	M	27	0	nan
2	11	Inoculated	19	Cohabit	M	27	0	nan
2	11	Inoculated	20	Cohabit	M	27	0	nan
2	11	Inoculated	21	Cohabit	M	27	0	nan
2	11	Inoculated	1	Cohabit	F	23	0	nan
2	11	Inoculated	2	Cohabit	F	23	2	nan
2	11	Inoculated	3	Cohabit	F	23	0	nan
2	11	Inoculated	4	Cohabit	F	23	0	nan
2	11	Inoculated	5	Cohabit	F	23	0	nan
2	11	Inoculated	6	Cohabit	F	23	1	nan
2	11	Inoculated	7	Cohabit	F	23	6	nan
2	11	Inoculated	8	Cohabit	F	23	2	nan
2	11	Inoculated	9	Cohabit	F	23	2	nan
2	11	Inoculated	10	Cohabit	F	23	4	nan
2	11	Inoculated	11	Cohabit	F	23	3	nan
2	11	Inoculated	12	Cohabit	F	23	1	nan
2	11	Inoculated	13	Cohabit	F	23	0	nan
2	11	Inoculated	14	Cohabit	F	23	1	nan
2	11	Inoculated	15	Cohabit	F	23	0	nan
2	11	Inoculated	16	Cohabit	F	23	0	nan
2	11	Inoculated	17	Cohabit	F	23	1	nan
2	11	Inoculated	18	Cohabit	F	23	0	nan
2	11	Inoculated	19	Cohabit	F	23	0	nan
2	11	Inoculated	20	Cohabit	F	23	0	nan
2	11	Inoculated	21	Cohabit	F	23	0	nan
2	12	Inoculated	1	Cohabit	M	33	0	nan
2	12	Inoculated	2	Cohabit	M	33	0	nan
2	12	Inoculated	3	Cohabit	M	33	0	nan
2	12	Inoculated	4	Cohabit	M	33	0	nan
2	12	Inoculated	5	Cohabit	M	33	1	nan
2	12	Inoculated	6	Cohabit	M	33	3	nan
2	12	Inoculated	7	Cohabit	M	33	5	nan
2	12	Inoculated	8	Cohabit	M	33	3	nan
2	12	Inoculated	9	Cohabit	M	33	8	nan
2	12	Inoculated	10	Cohabit	M	33	4	nan
2	12	Inoculated	11	Cohabit	M	33	3	nan
2	12	Inoculated	12	Cohabit	M	33	2	nan
2	12	Inoculated	13	Cohabit	M	33	2	nan
2	12	Inoculated	14	Cohabit	M	33	0	nan
2	12	Inoculated	15	Cohabit	M	33	0	nan
2	12	Inoculated	16	Cohabit	M	33	1	nan
2	12	Inoculated	17	Cohabit	M	33	0	nan
2	12	Inoculated	18	Cohabit	M	33	0	nan
2	12	Inoculated	19	Cohabit	M	33	0	nan
2	12	Inoculated	20	Cohabit	M	33	0	nan
2	12	Inoculated	21	Cohabit	M	33	0	nan
2	12	Inoculated	1	Cohabit	F	26	0	nan
2	12	Inoculated	2	Cohabit	F	26	0	nan
2	12	Inoculated	3	Cohabit	F	26	0	nan
2	12	Inoculated	4	Cohabit	F	26	0	nan
2	12	Inoculated	5	Cohabit	F	26	1	nan
2	12	Inoculated	6	Cohabit	F	26	3	nan
2	12	Inoculated	7	Cohabit	F	26	2	nan
2	12	Inoculated	8	Cohabit	F	26	4	nan
2	12	Inoculated	9	Cohabit	F	26	3	nan
2	12	Inoculated	10	Cohabit	F	26	4	nan
2	12	Inoculated	11	Cohabit	F	26	2	nan
2	12	Inoculated	12	Cohabit	F	26	2	nan
2	12	Inoculated	13	Cohabit	F	26	0	nan
2	12	Inoculated	14	Cohabit	F	26	3	nan
2	12	Inoculated	15	Cohabit	F	26	0	nan
2	12	Inoculated	16	Cohabit	F	26	2	nan
2	12	Inoculated	17	Cohabit	F	26	0	nan
2	12	Inoculated	18	Cohabit	F	26	0	nan
2	12	Inoculated	19	Cohabit	F	26	0	nan
2	12	Inoculated	20	Cohabit	F	26	0	nan
2	12	Inoculated	21	Cohabit	F	26	0	nan
3	1	Control	1	Virgin	F	54	1	nan
3	1	Control	2	Virgin	F	54	0	nan
3	1	Control	3	Virgin	F	54	0	nan
3	1	Control	4	Virgin	F	54	0	nan
3	1	Control	5	Virgin	F	54	0	nan
3	1	Control	6	Virgin	F	54	0	nan
3	1	Control	7	Virgin	F	54	0	nan
3	1	Control	8	Virgin	F	54	0	nan
3	1	Control	9	Virgin	F	54	0	nan
3	1	Control	10	Virgin	F	54	0	nan
3	1	Control	11	Virgin	F	54	0	nan
3	1	Control	12	Virgin	F	54	0	nan
3	1	Control	13	Virgin	F	54	0	nan
3	1	Control	14	Virgin	F	54	0	nan
3	1	Control	15	Virgin	F	54	0	nan
3	1	Control	16	Virgin	F	54	0	nan
3	1	Control	17	Virgin	F	54	0	nan
3	1	Control	18	Virgin	F	54	0	nan
3	1	Control	19	Virgin	F	54	0	nan
3	1	Control	20	Virgin	F	54	0	nan
3	1	Control	21	Virgin	F	54	0	nan
3	2	Control	1	Virgin	M	53	2	nan
3	2	Control	2	Virgin	M	51	2	nan
3	2	Control	3	Virgin	M	51	0	nan
3	2	Control	4	Virgin	M	51	0	nan
3	2	Control	5	Virgin	M	51	0	nan
3	2	Control	6	Virgin	M	51	0	nan
3	2	Control	7	Virgin	M	51	0	nan
3	2	Control	8	Virgin	M	51	0	nan
3	2	Control	9	Virgin	M	51	0	nan
3	2	Control	10	Virgin	M	51	0	nan
3	2	Control	11	Virgin	M	51	0	nan
3	2	Control	12	Virgin	M	51	0	nan
3	2	Control	13	Virgin	M	51	0	nan
3	2	Control	14	Virgin	M	51	0	nan
3	2	Control	15	Virgin	M	51	0	nan
3	2	Control	16	Virgin	M	51	0	nan
3	2	Control	17	Virgin	M	51	0	nan
3	2	Control	18	Virgin	M	51	0	nan
3	2	Control	19	Virgin	M	51	0	nan
3	2	Control	20	Virgin	M	51	0	nan
3	2	Control	21	Virgin	M	51	0	nan
3	3	Control	1	Mated	F	55	0	nan
3	3	Control	2	Mated	F	55	0	237
3	3	Control	3	Mated	F	55	0	153
3	3	Control	4	Mated	F	55	0	65
3	3	Control	5	Mated	F	55	0	249
3	3	Control	6	Mated	F	55	0	103
3	3	Control	7	Mated	F	55	0	213
3	3	Control	8	Mated	F	55	0	196
3	3	Control	9	Mated	F	55	0	103
3	3	Control	10	Mated	F	55	0	181
3	3	Control	11	Mated	F	55	0	385
3	3	Control	12	Mated	F	55	0	428
3	3	Control	13	Mated	F	55	0	476
3	3	Control	14	Mated	F	55	0	351
3	3	Control	15	Mated	F	55	0	385
3	3	Control	16	Mated	F	54	1	290
3	3	Control	17	Mated	F	54	0	251
3	3	Control	18	Mated	F	54	0	259
3	3	Control	19	Mated	F	54	0	117
3	3	Control	20	Mated	F	54	0	60
3	3	Control	21	Mated	F	54	0	169
3	4	Control	1	Mated	M	59	0	nan
3	4	Control	2	Mated	M	59	0	nan
3	4	Control	3	Mated	M	59	0	nan
3	4	Control	4	Mated	M	58	1	nan
3	4	Control	5	Mated	M	58	0	nan
3	4	Control	6	Mated	M	58	0	nan
3	4	Control	7	Mated	M	58	0	nan
3	4	Control	8	Mated	M	58	0	nan
3	4	Control	9	Mated	M	58	0	nan
3	4	Control	10	Mated	M	58	0	nan
3	4	Control	11	Mated	M	58	0	nan
3	4	Control	12	Mated	M	58	0	nan
3	4	Control	13	Mated	M	58	0	nan
3	4	Control	14	Mated	M	57	1	nan
3	4	Control	15	Mated	M	57	0	nan
3	4	Control	16	Mated	M	56	1	nan
3	4	Control	17	Mated	M	55	1	nan
3	4	Control	18	Mated	M	55	0	nan
3	4	Control	19	Mated	M	53	2	nan
3	4	Control	20	Mated	M	53	0	nan
3	4	Control	21	Mated	M	52	1	nan
3	5	Control	1	Cohabit	F	27	0	nan
3	5	Control	2	Cohabit	F	27	0	132
3	5	Control	3	Cohabit	F	27	0	63
3	5	Control	4	Cohabit	F	27	0	83
3	5	Control	5	Cohabit	F	27	0	180
3	5	Control	6	Cohabit	F	27	0	135
3	5	Control	7	Cohabit	F	27	0	210
3	5	Control	8	Cohabit	F	27	0	102
3	5	Control	9	Cohabit	F	27	0	141
3	5	Control	10	Cohabit	F	27	0	238
3	5	Control	11	Cohabit	F	27	0	337
3	5	Control	12	Cohabit	F	27	0	272
3	5	Control	13	Cohabit	F	27	0	493
3	5	Control	14	Cohabit	F	26	1	511
3	5	Control	15	Cohabit	F	26	0	214
3	5	Control	16	Cohabit	F	26	0	320
3	5	Control	17	Cohabit	F	25	1	245
3	5	Control	18	Cohabit	F	25	0	306
3	5	Control	19	Cohabit	F	25	0	145
3	5	Control	20	Cohabit	F	25	0	163
3	5	Control	21	Cohabit	F	24	1	173
3	5	Control	1	Cohabit	M	29	0	nan
3	5	Control	2	Cohabit	M	29	0	nan
3	5	Control	3	Cohabit	M	29	0	nan
3	5	Control	4	Cohabit	M	29	0	nan
3	5	Control	5	Cohabit	M	29	0	nan
3	5	Control	6	Cohabit	M	29	0	nan
3	5	Control	7	Cohabit	M	28	1	nan
3	5	Control	8	Cohabit	M	28	0	nan
3	5	Control	9	Cohabit	M	28	0	nan
3	5	Control	10	Cohabit	M	28	0	nan
3	5	Control	11	Cohabit	M	28	0	nan
3	5	Control	12	Cohabit	M	28	0	nan
3	5	Control	13	Cohabit	M	28	0	nan
3	5	Control	14	Cohabit	M	28	0	nan
3	5	Control	15	Cohabit	M	27	1	nan
3	5	Control	16	Cohabit	M	27	0	nan
3	5	Control	17	Cohabit	M	26	1	nan
3	5	Control	18	Cohabit	M	26	0	nan
3	5	Control	19	Cohabit	M	26	0	nan
3	5	Control	20	Cohabit	M	26	0	nan
3	5	Control	21	Cohabit	M	26	0	nan
3	6	Control	1	Cohabit	F	25	2	nan
3	6	Control	2	Cohabit	F	25	0	127
3	6	Control	3	Cohabit	F	25	0	135
3	6	Control	4	Cohabit	F	25	0	60
3	6	Control	5	Cohabit	F	23	2	159
3	6	Control	6	Cohabit	F	23	0	114
3	6	Control	7	Cohabit	F	23	0	130
3	6	Control	8	Cohabit	F	23	0	153
3	6	Control	9	Cohabit	F	23	0	65
3	6	Control	10	Cohabit	F	23	0	224
3	6	Control	11	Cohabit	F	23	0	212
3	6	Control	12	Cohabit	F	23	0	88
3	6	Control	13	Cohabit	F	23	0	241
3	6	Control	14	Cohabit	F	22	1	356
3	6	Control	15	Cohabit	F	22	0	238
3	6	Control	16	Cohabit	F	22	0	214
3	6	Control	17	Cohabit	F	22	0	170
3	6	Control	18	Cohabit	F	22	0	141
3	6	Control	19	Cohabit	F	22	0	226
3	6	Control	20	Cohabit	F	22	0	129
3	6	Control	21	Cohabit	F	22	0	126
3	6	Control	1	Cohabit	M	29	0	nan
3	6	Control	2	Cohabit	M	29	0	nan
3	6	Control	3	Cohabit	M	29	0	nan
3	6	Control	4	Cohabit	M	29	0	nan
3	6	Control	5	Cohabit	M	29	0	nan
3	6	Control	6	Cohabit	M	29	0	nan
3	6	Control	7	Cohabit	M	29	0	nan
3	6	Control	8	Cohabit	M	28	1	nan
3	6	Control	9	Cohabit	M	28	0	nan
3	6	Control	10	Cohabit	M	28	0	nan
3	6	Control	11	Cohabit	M	28	0	nan
3	6	Control	12	Cohabit	M	28	0	nan
3	6	Control	13	Cohabit	M	27	1	nan
3	6	Control	14	Cohabit	M	26	1	nan
3	6	Control	15	Cohabit	M	25	1	nan
3	6	Control	16	Cohabit	M	25	0	nan
3	6	Control	17	Cohabit	M	23	2	nan
3	6	Control	18	Cohabit	M	23	0	nan
3	6	Control	19	Cohabit	M	23	0	nan
3	6	Control	20	Cohabit	M	22	1	nan
3	6	Control	21	Cohabit	M	22	0	nan
3	7	Inoculated	1	Virgin	F	56	0	nan
3	7	Inoculated	2	Virgin	F	55	1	nan
3	7	Inoculated	3	Virgin	F	55	0	nan
3	7	Inoculated	4	Virgin	F	55	0	nan
3	7	Inoculated	5	Virgin	F	55	0	nan
3	7	Inoculated	6	Virgin	F	55	0	nan
3	7	Inoculated	7	Virgin	F	52	3	nan
3	7	Inoculated	8	Virgin	F	48	4	nan
3	7	Inoculated	9	Virgin	F	46	2	nan
3	7	Inoculated	10	Virgin	F	44	2	nan
3	7	Inoculated	11	Virgin	F	39	5	nan
3	7	Inoculated	12	Virgin	F	30	9	nan
3	7	Inoculated	13	Virgin	F	28	2	nan
3	7	Inoculated	14	Virgin	F	24	4	nan
3	7	Inoculated	15	Virgin	F	23	1	nan
3	7	Inoculated	16	Virgin	F	23	0	nan
3	7	Inoculated	17	Virgin	F	21	2	nan
3	7	Inoculated	18	Virgin	F	19	2	nan
3	7	Inoculated	19	Virgin	F	15	4	nan
3	7	Inoculated	20	Virgin	F	10	5	nan
3	7	Inoculated	21	Virgin	F	9	1	nan
3	8	Inoculated	1	Virgin	M	54	0	nan
3	8	Inoculated	2	Virgin	M	54	0	nan
3	8	Inoculated	3	Virgin	M	54	0	nan
3	8	Inoculated	4	Virgin	M	53	1	nan
3	8	Inoculated	5	Virgin	M	53	0	nan
3	8	Inoculated	6	Virgin	M	52	1	nan
3	8	Inoculated	7	Virgin	M	50	2	nan
3	8	Inoculated	8	Virgin	M	45	5	nan
3	8	Inoculated	9	Virgin	M	43	2	nan
3	8	Inoculated	10	Virgin	M	38	5	nan
3	8	Inoculated	11	Virgin	M	36	2	nan
3	8	Inoculated	12	Virgin	M	28	8	nan
3	8	Inoculated	13	Virgin	M	23	5	nan
3	8	Inoculated	14	Virgin	M	17	6	nan
3	8	Inoculated	15	Virgin	M	12	5	nan
3	8	Inoculated	16	Virgin	M	12	0	nan
3	8	Inoculated	17	Virgin	M	10	2	nan
3	8	Inoculated	18	Virgin	M	8	2	nan
3	8	Inoculated	19	Virgin	M	6	2	nan
3	8	Inoculated	20	Virgin	M	5	1	nan
3	8	Inoculated	21	Virgin	M	5	0	nan
3	9	Inoculated	1	Mated	F	57	0	358.0
3	9	Inoculated	2	Mated	F	57	0	164.0
3	9	Inoculated	3	Mated	F	57	0	221.0
3	9	Inoculated	4	Mated	F	57	0	261.0
3	9	Inoculated	5	Mated	F	56	1	247.0
3	9	Inoculated	6	Mated	F	53	3	116.0
3	9	Inoculated	7	Mated	F	50	3	64.0
3	9	Inoculated	8	Mated	F	42	8	66.0
3	9	Inoculated	9	Mated	F	35	7	40.0
3	9	Inoculated	10	Mated	F	31	4	42.0
3	9	Inoculated	11	Mated	F	26	5	67.0
3	9	Inoculated	12	Mated	F	21	5	36.0
3	9	Inoculated	13	Mated	F	16	5	39.0
3	9	Inoculated	14	Mated	F	14	2	22.0
3	9	Inoculated	15	Mated	F	12	2	33.0
3	9	Inoculated	16	Mated	F	10	2	28.0
3	9	Inoculated	17	Mated	F	8	2	6.0
3	9	Inoculated	18	Mated	F	6	2	0.0
3	9	Inoculated	19	Mated	F	5	1	0.0
3	9	Inoculated	20	Mated	F	4	1	0.0
3	9	Inoculated	21	Mated	F	3	1	0.0
3	10	Inoculated	1	Mated	M	54	0	nan
3	10	Inoculated	2	Mated	M	54	0	nan
3	10	Inoculated	3	Mated	M	54	0	nan
3	10	Inoculated	4	Mated	M	53	1	nan
3	10	Inoculated	5	Mated	M	52	1	nan
3	10	Inoculated	6	Mated	M	52	0	nan
3	10	Inoculated	7	Mated	M	48	4	nan
3	10	Inoculated	8	Mated	M	44	4	nan
3	10	Inoculated	9	Mated	M	38	6	nan
3	10	Inoculated	10	Mated	M	31	7	nan
3	10	Inoculated	11	Mated	M	27	4	nan
3	10	Inoculated	12	Mated	M	23	4	nan
3	10	Inoculated	13	Mated	M	19	4	nan
3	10	Inoculated	14	Mated	M	18	1	nan
3	10	Inoculated	15	Mated	M	15	3	nan
3	10	Inoculated	16	Mated	M	14	1	nan
3	10	Inoculated	17	Mated	M	13	1	nan
3	10	Inoculated	18	Mated	M	11	2	nan
3	10	Inoculated	19	Mated	M	10	1	nan
3	10	Inoculated	20	Mated	M	10	0	nan
3	10	Inoculated	21	Mated	M	6	4	nan
3	11	Inoculated	1	Cohabit	F	24	1	110.0
3	11	Inoculated	2	Cohabit	F	23	1	92.0
3	11	Inoculated	3	Cohabit	F	23	0	105.0
3	11	Inoculated	4	Cohabit	F	22	1	100.0
3	11	Inoculated	5	Cohabit	F	20	2	70.0
3	11	Inoculated	6	Cohabit	F	20	0	86.0
3	11	Inoculated	7	Cohabit	F	17	3	31.0
3	11	Inoculated	8	Cohabit	F	15	2	51.0
3	11	Inoculated	9	Cohabit	F	11	4	32.0
3	11	Inoculated	10	Cohabit	F	9	2	69.0
3	11	Inoculated	11	Cohabit	F	8	1	56.0
3	11	Inoculated	12	Cohabit	F	8	0	53.0
3	11	Inoculated	13	Cohabit	F	6	2	40.0
3	11	Inoculated	14	Cohabit	F	6	0	40.0
3	11	Inoculated	15	Cohabit	F	5	1	8.0
3	11	Inoculated	16	Cohabit	F	4	1	0.0
3	11	Inoculated	17	Cohabit	F	2	2	0.0
3	11	Inoculated	18	Cohabit	F	2	0	0.0
3	11	Inoculated	19	Cohabit	F	2	0	0.0
3	11	Inoculated	20	Cohabit	F	2	0	0.0
3	11	Inoculated	21	Cohabit	F	2	0	0.0
3	11	Inoculated	1	Cohabit	M	29	0	nan
3	11	Inoculated	2	Cohabit	M	29	0	nan
3	11	Inoculated	3	Cohabit	M	29	0	nan
3	11	Inoculated	4	Cohabit	M	29	0	nan
3	11	Inoculated	5	Cohabit	M	29	0	nan
3	11	Inoculated	6	Cohabit	M	25	4	nan
3	11	Inoculated	7	Cohabit	M	23	2	nan
3	11	Inoculated	8	Cohabit	M	18	5	nan
3	11	Inoculated	9	Cohabit	M	14	4	nan
3	11	Inoculated	10	Cohabit	M	9	5	nan
3	11	Inoculated	11	Cohabit	M	5	4	nan
3	11	Inoculated	12	Cohabit	M	5	0	nan
3	11	Inoculated	13	Cohabit	M	2	3	nan
3	11	Inoculated	14	Cohabit	M	1	1	nan
3	11	Inoculated	15	Cohabit	M	1	0	nan
3	11	Inoculated	16	Cohabit	M	1	0	nan
3	11	Inoculated	17	Cohabit	M	1	0	nan
3	11	Inoculated	18	Cohabit	M	1	0	nan
3	11	Inoculated	19	Cohabit	M	1	0	nan
3	11	Inoculated	20	Cohabit	M	1	0	nan
3	11	Inoculated	21	Cohabit	M	1	0	nan
3	12	Inoculated	1	Cohabit	F	26	0	87.0
3	12	Inoculated	2	Cohabit	F	25	1	110.0
3	12	Inoculated	3	Cohabit	F	25	0	121.0
3	12	Inoculated	4	Cohabit	F	24	1	130.0
3	12	Inoculated	5	Cohabit	F	22	2	107.0
3	12	Inoculated	6	Cohabit	F	21	1	106.0
3	12	Inoculated	7	Cohabit	F	19	2	38.0
3	12	Inoculated	8	Cohabit	F	19	0	47.0
3	12	Inoculated	9	Cohabit	F	15	4	25.0
3	12	Inoculated	10	Cohabit	F	10	5	29.0
3	12	Inoculated	11	Cohabit	F	7	3	66.0
3	12	Inoculated	12	Cohabit	F	6	1	26.0
3	12	Inoculated	13	Cohabit	F	5	1	7.0
3	12	Inoculated	14	Cohabit	F	5	0	7.0
3	12	Inoculated	15	Cohabit	F	5	0	3.0
3	12	Inoculated	16	Cohabit	F	4	1	0.0
3	12	Inoculated	17	Cohabit	F	4	0	0.0
3	12	Inoculated	18	Cohabit	F	2	2	0.0
3	12	Inoculated	19	Cohabit	F	2	0	0.0
3	12	Inoculated	20	Cohabit	F	2	0	0.0
3	12	Inoculated	21	Cohabit	F	2	0	0.0
3	12	Inoculated	1	Cohabit	M	32	0	nan
3	12	Inoculated	2	Cohabit	M	32	0	nan
3	12	Inoculated	3	Cohabit	M	32	0	nan
3	12	Inoculated	4	Cohabit	M	32	0	nan
3	12	Inoculated	5	Cohabit	M	32	0	nan
3	12	Inoculated	6	Cohabit	M	29	3	nan
3	12	Inoculated	7	Cohabit	M	25	4	nan
3	12	Inoculated	8	Cohabit	M	18	7	nan
3	12	Inoculated	9	Cohabit	M	12	6	nan
3	12	Inoculated	10	Cohabit	M	10	2	nan
3	12	Inoculated	11	Cohabit	M	6	4	nan
3	12	Inoculated	12	Cohabit	M	5	1	nan
3	12	Inoculated	13	Cohabit	M	5	0	nan
3	12	Inoculated	14	Cohabit	M	4	1	nan
3	12	Inoculated	15	Cohabit	M	3	1	nan
3	12	Inoculated	16	Cohabit	M	3	0	nan
3	12	Inoculated	17	Cohabit	M	2	1	nan
3	12	Inoculated	18	Cohabit	M	2	0	nan
3	12	Inoculated	19	Cohabit	M	2	0	nan
3	12	Inoculated	20	Cohabit	M	2	0	nan
3	12	Inoculated	21	Cohabit	M	2	0	nan
4	1	Control	2	Virgin	F	56	0	nan
4	1	Control	3	Virgin	F	56	0	nan
4	1	Control	4	Virgin	F	56	0	nan
4	1	Control	5	Virgin	F	56	0	nan
4	1	Control	6	Virgin	F	56	0	nan
4	1	Control	7	Virgin	F	56	0	nan
4	1	Control	8	Virgin	F	56	0	nan
4	1	Control	9	Virgin	F	56	0	nan
4	1	Control	10	Virgin	F	56	0	nan
4	1	Control	11	Virgin	F	56	0	nan
4	1	Control	12	Virgin	F	56	0	nan
4	1	Control	13	Virgin	F	56	0	nan
4	1	Control	14	Virgin	F	56	0	nan
4	1	Control	15	Virgin	F	56	0	nan
4	1	Control	16	Virgin	F	55	1	nan
4	1	Control	17	Virgin	F	55	0	nan
4	1	Control	18	Virgin	F	55	0	nan
4	1	Control	19	Virgin	F	55	0	nan
4	1	Control	20	Virgin	F	55	0	nan
4	1	Control	21	Virgin	F	55	0	nan
4	2	Control	2	Virgin	M	46	0	nan
4	2	Control	3	Virgin	M	46	0	nan
4	2	Control	4	Virgin	M	46	0	nan
4	2	Control	5	Virgin	M	46	0	nan
4	2	Control	6	Virgin	M	46	0	nan
4	2	Control	7	Virgin	M	46	0	nan
4	2	Control	8	Virgin	M	46	0	nan
4	2	Control	9	Virgin	M	46	0	nan
4	2	Control	10	Virgin	M	46	0	nan
4	2	Control	11	Virgin	M	46	0	nan
4	2	Control	12	Virgin	M	46	0	nan
4	2	Control	13	Virgin	M	46	0	nan
4	2	Control	14	Virgin	M	46	0	nan
4	2	Control	15	Virgin	M	46	0	nan
4	2	Control	16	Virgin	M	46	0	nan
4	2	Control	17	Virgin	M	46	0	nan
4	2	Control	18	Virgin	M	46	0	nan
4	2	Control	19	Virgin	M	46	0	nan
4	2	Control	20	Virgin	M	46	0	nan
4	2	Control	21	Virgin	M	46	0	nan
4	3	Control	2	Mated	F	55	1	nan
4	3	Control	3	Mated	F	55	0	nan
4	3	Control	4	Mated	F	55	0	nan
4	3	Control	5	Mated	F	55	0	nan
4	3	Control	6	Mated	F	55	0	nan
4	3	Control	7	Mated	F	55	0	nan
4	3	Control	8	Mated	F	55	0	nan
4	3	Control	9	Mated	F	55	0	nan
4	3	Control	10	Mated	F	55	0	nan
4	3	Control	11	Mated	F	55	0	nan
4	3	Control	12	Mated	F	55	0	nan
4	3	Control	13	Mated	F	55	0	nan
4	3	Control	14	Mated	F	55	0	nan
4	3	Control	15	Mated	F	55	0	nan
4	3	Control	16	Mated	F	55	0	nan
4	3	Control	17	Mated	F	55	0	nan
4	3	Control	18	Mated	F	55	0	nan
4	3	Control	19	Mated	F	55	0	nan
4	3	Control	20	Mated	F	55	0	nan
4	3	Control	21	Mated	F	55	0	nan
4	4	Control	2	Mated	M	53	0	nan
4	4	Control	3	Mated	M	53	0	nan
4	4	Control	4	Mated	M	52	1	nan
4	4	Control	5	Mated	M	52	0	nan
4	4	Control	6	Mated	M	52	0	nan
4	4	Control	7	Mated	M	52	0	nan
4	4	Control	8	Mated	M	52	0	nan
4	4	Control	9	Mated	M	52	0	nan
4	4	Control	10	Mated	M	52	0	nan
4	4	Control	11	Mated	M	52	0	nan
4	4	Control	12	Mated	M	52	0	nan
4	4	Control	13	Mated	M	52	0	nan
4	4	Control	14	Mated	M	52	0	nan
4	4	Control	15	Mated	M	52	0	nan
4	4	Control	16	Mated	M	52	0	nan
4	4	Control	17	Mated	M	52	0	nan
4	4	Control	18	Mated	M	51	1	nan
4	4	Control	19	Mated	M	51	0	nan
4	4	Control	20	Mated	M	51	0	nan
4	4	Control	21	Mated	M	51	0	nan
4	5	Control	2	Cohabit	M	28	0	nan
4	5	Control	3	Cohabit	M	28	0	nan
4	5	Control	4	Cohabit	M	28	0	nan
4	5	Control	5	Cohabit	M	28	0	nan
4	5	Control	6	Cohabit	M	28	0	nan
4	5	Control	7	Cohabit	M	28	0	nan
4	5	Control	8	Cohabit	M	28	0	nan
4	5	Control	9	Cohabit	M	28	0	nan
4	5	Control	10	Cohabit	M	28	0	nan
4	5	Control	11	Cohabit	M	25	3	nan
4	5	Control	12	Cohabit	M	25	0	nan
4	5	Control	13	Cohabit	M	23	2	nan
4	5	Control	14	Cohabit	M	23	0	nan
4	5	Control	15	Cohabit	M	23	0	nan
4	5	Control	16	Cohabit	M	23	0	nan
4	5	Control	17	Cohabit	M	23	0	nan
4	5	Control	18	Cohabit	M	20	3	nan
4	5	Control	19	Cohabit	M	20	0	nan
4	5	Control	20	Cohabit	M	20	0	nan
4	5	Control	21	Cohabit	M	20	0	nan
4	5	Control	2	Cohabit	F	31	0	nan
4	5	Control	3	Cohabit	F	31	0	nan
4	5	Control	4	Cohabit	F	31	0	nan
4	5	Control	5	Cohabit	F	31	0	nan
4	5	Control	6	Cohabit	F	31	0	nan
4	5	Control	7	Cohabit	F	31	0	nan
4	5	Control	8	Cohabit	F	31	0	nan
4	5	Control	9	Cohabit	F	31	0	nan
4	5	Control	10	Cohabit	F	31	0	nan
4	5	Control	11	Cohabit	F	30	1	nan
4	5	Control	12	Cohabit	F	29	1	nan
4	5	Control	13	Cohabit	F	29	0	nan
4	5	Control	14	Cohabit	F	29	0	nan
4	5	Control	15	Cohabit	F	29	0	nan
4	5	Control	16	Cohabit	F	29	0	nan
4	5	Control	17	Cohabit	F	29	0	nan
4	5	Control	18	Cohabit	F	28	1	nan
4	5	Control	19	Cohabit	F	26	2	nan
4	5	Control	20	Cohabit	F	25	1	nan
4	5	Control	21	Cohabit	F	25	0	nan
4	6	Control	2	Cohabit	M	27	0	nan
4	6	Control	3	Cohabit	M	27	0	nan
4	6	Control	4	Cohabit	M	27	0	nan
4	6	Control	5	Cohabit	M	27	0	nan
4	6	Control	6	Cohabit	M	27	0	nan
4	6	Control	7	Cohabit	M	27	0	nan
4	6	Control	8	Cohabit	M	26	1	nan
4	6	Control	9	Cohabit	M	24	2	nan
4	6	Control	10	Cohabit	M	24	0	nan
4	6	Control	11	Cohabit	M	24	0	nan
4	6	Control	12	Cohabit	M	24	0	nan
4	6	Control	13	Cohabit	M	23	1	nan
4	6	Control	14	Cohabit	M	22	1	nan
4	6	Control	15	Cohabit	M	22	0	nan
4	6	Control	16	Cohabit	M	21	1	nan
4	6	Control	17	Cohabit	M	21	0	nan
4	6	Control	18	Cohabit	M	19	2	nan
4	6	Control	19	Cohabit	M	18	1	nan
4	6	Control	20	Cohabit	M	17	1	nan
4	6	Control	21	Cohabit	M	17	0	nan
4	6	Control	2	Cohabit	F	25	0	nan
4	6	Control	3	Cohabit	F	24	1	nan
4	6	Control	4	Cohabit	F	24	0	nan
4	6	Control	5	Cohabit	F	24	0	nan
4	6	Control	6	Cohabit	F	24	0	nan
4	6	Control	7	Cohabit	F	24	0	nan
4	6	Control	8	Cohabit	F	24	0	nan
4	6	Control	9	Cohabit	F	24	0	nan
4	6	Control	10	Cohabit	F	24	0	nan
4	6	Control	11	Cohabit	F	22	2	nan
4	6	Control	12	Cohabit	F	21	1	nan
4	6	Control	13	Cohabit	F	21	0	nan
4	6	Control	14	Cohabit	F	21	0	nan
4	6	Control	15	Cohabit	F	21	0	nan
4	6	Control	16	Cohabit	F	21	0	nan
4	6	Control	17	Cohabit	F	21	0	nan
4	6	Control	18	Cohabit	F	21	0	nan
4	6	Control	19	Cohabit	F	21	0	nan
4	6	Control	20	Cohabit	F	21	0	nan
4	6	Control	21	Cohabit	F	21	0	nan
4	7	Inoculated	2	Virgin	F	55	0	nan
4	7	Inoculated	3	Virgin	F	55	0	nan
4	7	Inoculated	4	Virgin	F	54	1	nan
4	7	Inoculated	5	Virgin	F	53	1	nan
4	7	Inoculated	6	Virgin	F	53	0	nan
4	7	Inoculated	7	Virgin	F	53	0	nan
4	7	Inoculated	8	Virgin	F	53	0	nan
4	7	Inoculated	9	Virgin	F	52	1	nan
4	7	Inoculated	10	Virgin	F	50	2	nan
4	7	Inoculated	11	Virgin	F	46	4	nan
4	7	Inoculated	12	Virgin	F	45	1	nan
4	7	Inoculated	13	Virgin	F	43	2	nan
4	7	Inoculated	14	Virgin	F	36	7	nan
4	7	Inoculated	15	Virgin	F	30	6	nan
4	7	Inoculated	16	Virgin	F	28	2	nan
4	7	Inoculated	17	Virgin	F	25	3	nan
4	7	Inoculated	18	Virgin	F	23	2	nan
4	7	Inoculated	19	Virgin	F	22	1	nan
4	7	Inoculated	20	Virgin	F	16	6	nan
4	7	Inoculated	21	Virgin	F	13	3	nan
4	8	Inoculated	2	Virgin	M	50	1	nan
4	8	Inoculated	3	Virgin	M	50	0	nan
4	8	Inoculated	4	Virgin	M	50	0	nan
4	8	Inoculated	5	Virgin	M	50	0	nan
4	8	Inoculated	6	Virgin	M	50	0	nan
4	8	Inoculated	7	Virgin	M	48	2	nan
4	8	Inoculated	8	Virgin	M	42	6	nan
4	8	Inoculated	9	Virgin	M	40	2	nan
4	8	Inoculated	10	Virgin	M	38	2	nan
4	8	Inoculated	11	Virgin	M	36	2	nan
4	8	Inoculated	12	Virgin	M	34	2	nan
4	8	Inoculated	13	Virgin	M	33	1	nan
4	8	Inoculated	14	Virgin	M	28	5	nan
4	8	Inoculated	15	Virgin	M	26	2	nan
4	8	Inoculated	16	Virgin	M	22	4	nan
4	8	Inoculated	17	Virgin	M	20	2	nan
4	8	Inoculated	18	Virgin	M	16	4	nan
4	8	Inoculated	19	Virgin	M	15	1	nan
4	8	Inoculated	20	Virgin	M	15	0	nan
4	8	Inoculated	21	Virgin	M	13	2	nan
4	9	Inoculated	2	Mated	F	55	0	nan
4	9	Inoculated	3	Mated	F	55	0	nan
4	9	Inoculated	4	Mated	F	55	0	nan
4	9	Inoculated	5	Mated	F	55	0	nan
4	9	Inoculated	6	Mated	F	55	0	nan
4	9	Inoculated	7	Mated	F	54	1	nan
4	9	Inoculated	8	Mated	F	51	3	nan
4	9	Inoculated	9	Mated	F	46	5	nan
4	9	Inoculated	10	Mated	F	42	4	nan
4	9	Inoculated	11	Mated	F	35	7	nan
4	9	Inoculated	12	Mated	F	28	7	nan
4	9	Inoculated	13	Mated	F	23	5	nan
4	9	Inoculated	14	Mated	F	17	6	nan
4	9	Inoculated	15	Mated	F	14	3	nan
4	9	Inoculated	16	Mated	F	12	2	nan
4	9	Inoculated	17	Mated	F	9	3	nan
4	9	Inoculated	18	Mated	F	5	4	nan
4	9	Inoculated	19	Mated	F	3	2	nan
4	9	Inoculated	20	Mated	F	2	1	nan
4	9	Inoculated	21	Mated	F	1	1	nan
4	10	Inoculated	2	Mated	M	48	0	nan
4	10	Inoculated	3	Mated	M	48	0	nan
4	10	Inoculated	4	Mated	M	48	0	nan
4	10	Inoculated	5	Mated	M	48	0	nan
4	10	Inoculated	6	Mated	M	46	2	nan
4	10	Inoculated	7	Mated	M	45	1	nan
4	10	Inoculated	8	Mated	M	38	7	nan
4	10	Inoculated	9	Mated	M	35	3	nan
4	10	Inoculated	10	Mated	M	30	5	nan
4	10	Inoculated	11	Mated	M	29	1	nan
4	10	Inoculated	12	Mated	M	26	3	nan
4	10	Inoculated	13	Mated	M	25	1	nan
4	10	Inoculated	14	Mated	M	19	6	nan
4	10	Inoculated	15	Mated	M	18	1	nan
4	10	Inoculated	16	Mated	M	13	5	nan
4	10	Inoculated	17	Mated	M	7	6	nan
4	10	Inoculated	18	Mated	M	5	2	nan
4	10	Inoculated	19	Mated	M	4	1	nan
4	10	Inoculated	20	Mated	M	4	0	nan
4	10	Inoculated	21	Mated	M	3	1	nan
4	11	Inoculated	2	Cohabit	M	29	0	nan
4	11	Inoculated	3	Cohabit	M	28	1	nan
4	11	Inoculated	4	Cohabit	M	28	0	nan
4	11	Inoculated	5	Cohabit	M	28	0	nan
4	11	Inoculated	6	Cohabit	M	27	1	nan
4	11	Inoculated	7	Cohabit	M	25	2	nan
4	11	Inoculated	8	Cohabit	M	21	4	nan
4	11	Inoculated	9	Cohabit	M	17	4	nan
4	11	Inoculated	10	Cohabit	M	11	6	nan
4	11	Inoculated	11	Cohabit	M	4	7	nan
4	11	Inoculated	12	Cohabit	M	2	2	nan
4	11	Inoculated	13	Cohabit	M	2	0	nan
4	11	Inoculated	14	Cohabit	M	1	1	nan
4	11	Inoculated	15	Cohabit	M	1	0	nan
4	11	Inoculated	16	Cohabit	M	0	1	nan
4	11	Inoculated	17	Cohabit	M	0	0	nan
4	11	Inoculated	18	Cohabit	M	0	0	nan
4	11	Inoculated	19	Cohabit	M	0	0	nan
4	11	Inoculated	20	Cohabit	M	0	0	nan
4	11	Inoculated	21	Cohabit	M	0	0	nan
4	11	Inoculated	2	Cohabit	F	27	0	nan
4	11	Inoculated	3	Cohabit	F	27	0	nan
4	11	Inoculated	4	Cohabit	F	27	0	nan
4	11	Inoculated	5	Cohabit	F	27	0	nan
4	11	Inoculated	6	Cohabit	F	27	0	nan
4	11	Inoculated	7	Cohabit	F	26	1	nan
4	11	Inoculated	8	Cohabit	F	23	3	nan
4	11	Inoculated	9	Cohabit	F	18	5	nan
4	11	Inoculated	10	Cohabit	F	17	1	nan
4	11	Inoculated	11	Cohabit	F	14	3	nan
4	11	Inoculated	12	Cohabit	F	10	4	nan
4	11	Inoculated	13	Cohabit	F	10	0	nan
4	11	Inoculated	14	Cohabit	F	10	0	nan
4	11	Inoculated	15	Cohabit	F	6	4	nan
4	11	Inoculated	16	Cohabit	F	6	0	nan
4	11	Inoculated	17	Cohabit	F	4	2	nan
4	11	Inoculated	18	Cohabit	F	3	1	nan
4	11	Inoculated	19	Cohabit	F	2	1	nan
4	11	Inoculated	20	Cohabit	F	2	0	nan
4	11	Inoculated	21	Cohabit	F	2	0	nan
4	12	Inoculated	2	Cohabit	M	29	0	nan
4	12	Inoculated	3	Cohabit	M	29	0	nan
4	12	Inoculated	4	Cohabit	M	29	0	nan
4	12	Inoculated	5	Cohabit	M	29	0	nan
4	12	Inoculated	6	Cohabit	M	27	2	nan
4	12	Inoculated	7	Cohabit	M	25	2	nan
4	12	Inoculated	8	Cohabit	M	17	8	nan
4	12	Inoculated	9	Cohabit	M	14	3	nan
4	12	Inoculated	10	Cohabit	M	10	4	nan
4	12	Inoculated	11	Cohabit	M	6	4	nan
4	12	Inoculated	12	Cohabit	M	4	2	nan
4	12	Inoculated	13	Cohabit	M	3	1	nan
4	12	Inoculated	14	Cohabit	M	2	1	nan
4	12	Inoculated	15	Cohabit	M	1	1	nan
4	12	Inoculated	16	Cohabit	M	0	1	nan
4	12	Inoculated	17	Cohabit	M	0	0	nan
4	12	Inoculated	18	Cohabit	M	0	0	nan
4	12	Inoculated	19	Cohabit	M	0	0	nan
4	12	Inoculated	20	Cohabit	M	0	0	nan
4	12	Inoculated	21	Cohabit	M	0	0	nan
4	12	Inoculated	2	Cohabit	F	28	0	nan
4	12	Inoculated	3	Cohabit	F	28	0	nan
4	12	Inoculated	4	Cohabit	F	27	1	nan
4	12	Inoculated	5	Cohabit	F	27	0	nan
4	12	Inoculated	6	Cohabit	F	27	0	nan
4	12	Inoculated	7	Cohabit	F	24	3	nan
4	12	Inoculated	8	Cohabit	F	20	4	nan
4	12	Inoculated	9	Cohabit	F	19	1	nan
4	12	Inoculated	10	Cohabit	F	15	4	nan
4	12	Inoculated	11	Cohabit	F	13	2	nan
4	12	Inoculated	12	Cohabit	F	11	2	nan
4	12	Inoculated	13	Cohabit	F	7	4	nan
4	12	Inoculated	14	Cohabit	F	5	2	nan
4	12	Inoculated	15	Cohabit	F	4	1	nan
4	12	Inoculated	16	Cohabit	F	1	3	nan
4	12	Inoculated	17	Cohabit	F	1	0	nan
4	12	Inoculated	18	Cohabit	F	1	0	nan
4	12	Inoculated	19	Cohabit	F	1	0	nan
4	12	Inoculated	20	Cohabit	F	0	1	nan
4	12	Inoculated	21	Cohabit	F	0	0	nan
