# Supplementary material for: Immune defense in Drosophila melanogaster depends on diet, sex, and mating status
Source: PLoS One. 2023 Apr 13;18(4):e0268415. doi: 10.1371/journal.pone.0268415 (PMC10101424; doi:10.1371/journal.pone.0268415)
Supplement: S7 Table — All of the data from Experiment 2 are shown. The control treatment is a spray without any pathogen and the inoculated treatment is sprayed with Beauveria bassiana GHA. All flies were in cohabiting conditions. The assay continued for 19 days, and daily deaths are shown (day 1 data is removed due to handling loss). The starting number of flies in each cage are shown in the “initial density” column. The experiment was repeated three times, each time with two replicate cages per condition (see cage number column). (XLSX) [file pone.0268415.s008.xlsx]

## Sheet: Exp. 2 GHA
Table S7. Raw data for Experiment 2. All of the data from Experiment 2 are shown. The control treatment is a spray without any pathogen and the inoculated treatment is sprayed with Beauveria bassiana GHA. All flies were in cohabiting conditions. The assay continued for 19 days, and daily deaths are shown (day 1 data is removed due to handling loss). The starting number of flies in each cage are s…
Replicate	Cage_Number	Treatment	Day	Sex	Death	Initial density
1	1	Control	2	F	0	87
1	1	Control	3	F	0	87
1	1	Control	4	F	0	87
1	1	Control	5	F	0	87
1	1	Control	6	F	0	87
1	1	Control	7	F	0	87
1	1	Control	8	F	0	87
1	1	Control	9	F	0	87
1	1	Control	10	F	0	87
1	1	Control	11	F	0	87
1	1	Control	12	F	0	87
1	1	Control	13	F	0	87
1	1	Control	14	F	2	87
1	1	Control	15	F	0	87
1	1	Control	16	F	1	87
1	1	Control	17	F	0	87
1	1	Control	18	F	1	87
1	1	Control	19	F	0	87
1	1	Control	2	M	0	67
1	1	Control	3	M	0	67
1	1	Control	4	M	0	67
1	1	Control	5	M	0	67
1	1	Control	6	M	0	67
1	1	Control	7	M	0	67
1	1	Control	8	M	0	67
1	1	Control	9	M	0	67
1	1	Control	10	M	0	67
1	1	Control	11	M	0	67
1	1	Control	12	M	0	67
1	1	Control	13	M	0	67
1	1	Control	14	M	0	67
1	1	Control	15	M	0	67
1	1	Control	16	M	0	67
1	1	Control	17	M	0	67
1	1	Control	18	M	0	67
1	1	Control	19	M	0	67
1	2	Control	2	F	0	117
1	2	Control	3	F	1	117
1	2	Control	4	F	0	117
1	2	Control	5	F	0	117
1	2	Control	6	F	0	117
1	2	Control	7	F	0	117
1	2	Control	8	F	0	117
1	2	Control	9	F	3	117
1	2	Control	10	F	0	117
1	2	Control	11	F	0	117
1	2	Control	12	F	0	117
1	2	Control	13	F	0	117
1	2	Control	14	F	0	117
1	2	Control	15	F	0	117
1	2	Control	16	F	0	117
1	2	Control	17	F	1	117
1	2	Control	18	F	2	117
1	2	Control	19	F	0	117
1	2	Control	2	M	0	115
1	2	Control	3	M	0	115
1	2	Control	4	M	0	115
1	2	Control	5	M	1	115
1	2	Control	6	M	0	115
1	2	Control	7	M	0	115
1	2	Control	8	M	0	115
1	2	Control	9	M	0	115
1	2	Control	10	M	0	115
1	2	Control	11	M	0	115
1	2	Control	12	M	0	115
1	2	Control	13	M	0	115
1	2	Control	14	M	0	115
1	2	Control	15	M	1	115
1	2	Control	16	M	0	115
1	2	Control	17	M	1	115
1	2	Control	18	M	0	115
1	2	Control	19	M	0	115
1	3	GHA	2	F	0	127
1	3	GHA	3	F	0	127
1	3	GHA	4	F	1	127
1	3	GHA	5	F	8	127
1	3	GHA	6	F	10	127
1	3	GHA	7	F	22	127
1	3	GHA	8	F	13	127
1	3	GHA	9	F	10	127
1	3	GHA	10	F	12	127
1	3	GHA	11	F	7	127
1	3	GHA	12	F	5	127
1	3	GHA	13	F	7	127
1	3	GHA	14	F	4	127
1	3	GHA	15	F	4	127
1	3	GHA	16	F	0	127
1	3	GHA	17	F	3	127
1	3	GHA	18	F	4	127
1	3	GHA	19	F	0	127
1	3	GHA	2	M	0	126
1	3	GHA	3	M	0	126
1	3	GHA	4	M	0	126
1	3	GHA	5	M	5	126
1	3	GHA	6	M	7	126
1	3	GHA	7	M	9	126
1	3	GHA	8	M	15	126
1	3	GHA	9	M	10	126
1	3	GHA	10	M	18	126
1	3	GHA	11	M	15	126
1	3	GHA	12	M	11	126
1	3	GHA	13	M	7	126
1	3	GHA	14	M	10	126
1	3	GHA	15	M	4	126
1	3	GHA	16	M	4	126
1	3	GHA	17	M	2	126
1	3	GHA	18	M	1	126
1	3	GHA	19	M	0	126
1	4	GHA	2	F	0	146
1	4	GHA	3	F	0	146
1	4	GHA	4	F	0	146
1	4	GHA	5	F	2	146
1	4	GHA	6	F	10	146
1	4	GHA	7	F	15	146
1	4	GHA	8	F	24	146
1	4	GHA	9	F	14	146
1	4	GHA	10	F	17	146
1	4	GHA	11	F	9	146
1	4	GHA	12	F	12	146
1	4	GHA	13	F	7	146
1	4	GHA	14	F	3	146
1	4	GHA	15	F	2	146
1	4	GHA	16	F	5	146
1	4	GHA	17	F	4	146
1	4	GHA	18	F	1	146
1	4	GHA	19	F	2	146
1	4	GHA	2	M	0	144
1	4	GHA	3	M	0	144
1	4	GHA	4	M	0	144
1	4	GHA	5	M	0	144
1	4	GHA	6	M	1	144
1	4	GHA	7	M	7	144
1	4	GHA	8	M	21	144
1	4	GHA	9	M	10	144
1	4	GHA	10	M	19	144
1	4	GHA	11	M	20	144
1	4	GHA	12	M	18	144
1	4	GHA	13	M	15	144
1	4	GHA	14	M	5	144
1	4	GHA	15	M	9	144
1	4	GHA	16	M	2	144
1	4	GHA	17	M	1	144
1	4	GHA	18	M	4	144
1	4	GHA	19	M	1	144
2	1	Control	2	F	0	88
2	1	Control	3	F	0	88
2	1	Control	4	F	0	88
2	1	Control	5	F	0	88
2	1	Control	6	F	0	88
2	1	Control	7	F	0	88
2	1	Control	8	F	0	88
2	1	Control	9	F	0	88
2	1	Control	10	F	0	88
2	1	Control	11	F	0	88
2	1	Control	12	F	0	88
2	1	Control	13	F	0	88
2	1	Control	14	F	1	88
2	1	Control	15	F	0	88
2	1	Control	16	F	0	88
2	1	Control	17	F	0	88
2	1	Control	18	F	1	88
2	1	Control	19	F	0	88
2	1	Control	2	M	0	86
2	1	Control	3	M	0	86
2	1	Control	4	M	0	86
2	1	Control	5	M	0	86
2	1	Control	6	M	0	86
2	1	Control	7	M	0	86
2	1	Control	8	M	0	86
2	1	Control	9	M	0	86
2	1	Control	10	M	0	86
2	1	Control	11	M	0	86
2	1	Control	12	M	0	86
2	1	Control	13	M	0	86
2	1	Control	14	M	0	86
2	1	Control	15	M	1	86
2	1	Control	16	M	1	86
2	1	Control	17	M	1	86
2	1	Control	18	M	0	86
2	1	Control	19	M	1	86
2	2	Control	2	F	0	66
2	2	Control	3	F	0	66
2	2	Control	4	F	0	66
2	2	Control	5	F	0	66
2	2	Control	6	F	0	66
2	2	Control	7	F	0	66
2	2	Control	8	F	0	66
2	2	Control	9	F	0	66
2	2	Control	10	F	0	66
2	2	Control	11	F	0	66
2	2	Control	12	F	0	66
2	2	Control	13	F	0	66
2	2	Control	14	F	0	66
2	2	Control	15	F	0	66
2	2	Control	16	F	0	66
2	2	Control	17	F	0	66
2	2	Control	18	F	0	66
2	2	Control	19	F	0	66
2	2	Control	2	M	0	63
2	2	Control	3	M	0	63
2	2	Control	4	M	0	63
2	2	Control	5	M	0	63
2	2	Control	6	M	0	63
2	2	Control	7	M	0	63
2	2	Control	8	M	0	63
2	2	Control	9	M	0	63
2	2	Control	10	M	0	63
2	2	Control	11	M	0	63
2	2	Control	12	M	0	63
2	2	Control	13	M	0	63
2	2	Control	14	M	0	63
2	2	Control	15	M	0	63
2	2	Control	16	M	1	63
2	2	Control	17	M	1	63
2	2	Control	18	M	0	63
2	2	Control	19	M	0	63
2	3	GHA	2	F	1	81
2	3	GHA	3	F	0	81
2	3	GHA	4	F	0	81
2	3	GHA	5	F	2	81
2	3	GHA	6	F	3	81
2	3	GHA	7	F	5	81
2	3	GHA	8	F	5	81
2	3	GHA	9	F	7	81
2	3	GHA	10	F	8	81
2	3	GHA	11	F	7	81
2	3	GHA	12	F	4	81
2	3	GHA	13	F	6	81
2	3	GHA	14	F	8	81
2	3	GHA	15	F	8	81
2	3	GHA	16	F	2	81
2	3	GHA	17	F	4	81
2	3	GHA	18	F	2	81
2	3	GHA	19	F	3	81
2	3	GHA	2	M	0	93
2	3	GHA	3	M	0	93
2	3	GHA	4	M	0	93
2	3	GHA	5	M	0	93
2	3	GHA	6	M	2	93
2	3	GHA	7	M	3	93
2	3	GHA	8	M	4	93
2	3	GHA	9	M	7	93
2	3	GHA	10	M	21	93
2	3	GHA	11	M	18	93
2	3	GHA	12	M	10	93
2	3	GHA	13	M	5	93
2	3	GHA	14	M	5	93
2	3	GHA	15	M	4	93
2	3	GHA	16	M	4	93
2	3	GHA	17	M	0	93
2	3	GHA	18	M	3	93
2	3	GHA	19	M	0	93
2	4	GHA	2	F	0	89
2	4	GHA	3	F	1	89
2	4	GHA	4	F	0	89
2	4	GHA	5	F	3	89
2	4	GHA	6	F	5	89
2	4	GHA	7	F	6	89
2	4	GHA	8	F	12	89
2	4	GHA	9	F	6	89
2	4	GHA	10	F	5	89
2	4	GHA	11	F	4	89
2	4	GHA	12	F	3	89
2	4	GHA	13	F	9	89
2	4	GHA	14	F	7	89
2	4	GHA	15	F	6	89
2	4	GHA	16	F	4	89
2	4	GHA	17	F	3	89
2	4	GHA	18	F	1	89
2	4	GHA	19	F	1	89
2	4	GHA	2	M	1	94
2	4	GHA	3	M	1	94
2	4	GHA	4	M	0	94
2	4	GHA	5	M	2	94
2	4	GHA	6	M	3	94
2	4	GHA	7	M	7	94
2	4	GHA	8	M	7	94
2	4	GHA	9	M	6	94
2	4	GHA	10	M	15	94
2	4	GHA	11	M	13	94
2	4	GHA	12	M	14	94
2	4	GHA	13	M	10	94
2	4	GHA	14	M	1	94
2	4	GHA	15	M	4	94
2	4	GHA	16	M	2	94
2	4	GHA	17	M	2	94
2	4	GHA	18	M	0	94
2	4	GHA	19	M	0	94
3	1	Control	2	F	0	99
3	1	Control	3	F	0	99
3	1	Control	4	F	0	99
3	1	Control	5	F	0	99
3	1	Control	6	F	0	99
3	1	Control	7	F	0	99
3	1	Control	8	F	0	99
3	1	Control	9	F	0	99
3	1	Control	10	F	0	99
3	1	Control	11	F	0	99
3	1	Control	12	F	0	99
3	1	Control	13	F	1	99
3	1	Control	14	F	0	99
3	1	Control	15	F	1	99
3	1	Control	16	F	0	99
3	1	Control	17	F	0	99
3	1	Control	18	F	1	99
3	1	Control	19	F	1	99
3	1	Control	2	M	0	102
3	1	Control	3	M	0	102
3	1	Control	4	M	0	102
3	1	Control	5	M	0	102
3	1	Control	6	M	0	102
3	1	Control	7	M	1	102
3	1	Control	8	M	0	102
3	1	Control	9	M	0	102
3	1	Control	10	M	0	102
3	1	Control	11	M	1	102
3	1	Control	12	M	0	102
3	1	Control	13	M	0	102
3	1	Control	14	M	0	102
3	1	Control	15	M	1	102
3	1	Control	16	M	1	102
3	1	Control	17	M	1	102
3	1	Control	18	M	0	102
3	1	Control	19	M	0	102
3	2	Control	2	F	0	92
3	2	Control	3	F	0	92
3	2	Control	4	F	0	92
3	2	Control	5	F	0	92
3	2	Control	6	F	0	92
3	2	Control	7	F	1	92
3	2	Control	8	F	0	92
3	2	Control	9	F	0	92
3	2	Control	10	F	0	92
3	2	Control	11	F	1	92
3	2	Control	12	F	0	92
3	2	Control	13	F	0	92
3	2	Control	14	F	0	92
3	2	Control	15	F	0	92
3	2	Control	16	F	0	92
3	2	Control	17	F	0	92
3	2	Control	18	F	0	92
3	2	Control	19	F	0	92
3	2	Control	2	M	0	67
3	2	Control	3	M	0	67
3	2	Control	4	M	0	67
3	2	Control	5	M	0	67
3	2	Control	6	M	0	67
3	2	Control	7	M	0	67
3	2	Control	8	M	0	67
3	2	Control	9	M	0	67
3	2	Control	10	M	0	67
3	2	Control	11	M	0	67
3	2	Control	12	M	0	67
3	2	Control	13	M	0	67
3	2	Control	14	M	1	67
3	2	Control	15	M	0	67
3	2	Control	16	M	1	67
3	2	Control	17	M	0	67
3	2	Control	18	M	0	67
3	2	Control	19	M	0	67
3	3	GHA	2	F	0	124
3	3	GHA	3	F	1	124
3	3	GHA	4	F	0	124
3	3	GHA	5	F	2	124
3	3	GHA	6	F	3	124
3	3	GHA	7	F	18	124
3	3	GHA	8	F	18	124
3	3	GHA	9	F	15	124
3	3	GHA	10	F	9	124
3	3	GHA	11	F	7	124
3	3	GHA	12	F	7	124
3	3	GHA	13	F	10	124
3	3	GHA	14	F	2	124
3	3	GHA	15	F	7	124
3	3	GHA	16	F	1	124
3	3	GHA	17	F	3	124
3	3	GHA	18	F	3	124
3	3	GHA	19	F	2	124
3	3	GHA	2	M	0	124
3	3	GHA	3	M	1	124
3	3	GHA	4	M	0	124
3	3	GHA	5	M	1	124
3	3	GHA	6	M	2	124
3	3	GHA	7	M	1	124
3	3	GHA	8	M	7	124
3	3	GHA	9	M	17	124
3	3	GHA	10	M	12	124
3	3	GHA	11	M	21	124
3	3	GHA	12	M	10	124
3	3	GHA	13	M	6	124
3	3	GHA	14	M	7	124
3	3	GHA	15	M	3	124
3	3	GHA	16	M	8	124
3	3	GHA	17	M	4	124
3	3	GHA	18	M	4	124
3	3	GHA	19	M	2	124
3	4	GHA	2	F	1	107
3	4	GHA	3	F	1	107
3	4	GHA	4	F	3	107
3	4	GHA	5	F	8	107
3	4	GHA	6	F	31	107
3	4	GHA	7	F	32	107
3	4	GHA	8	F	10	107
3	4	GHA	9	F	10	107
3	4	GHA	10	F	4	107
3	4	GHA	11	F	3	107
3	4	GHA	12	F	0	107
3	4	GHA	13	F	1	107
3	4	GHA	14	F	1	107
3	4	GHA	15	F	0	107
3	4	GHA	16	F	1	107
3	4	GHA	17	F	0	107
3	4	GHA	18	F	0	107
3	4	GHA	19	F	0	107
3	4	GHA	2	M	0	113
3	4	GHA	3	M	2	113
3	4	GHA	4	M	1	113
3	4	GHA	5	M	2	113
3	4	GHA	6	M	5	113
3	4	GHA	7	M	13	113
3	4	GHA	8	M	20	113
3	4	GHA	9	M	28	113
3	4	GHA	10	M	14	113
3	4	GHA	11	M	7	113
3	4	GHA	12	M	3	113
3	4	GHA	13	M	6	113
3	4	GHA	14	M	1	113
3	4	GHA	15	M	1	113
3	4	GHA	16	M	1	113
3	4	GHA	17	M	2	113
3	4	GHA	18	M	3	113
3	4	GHA	19	M	1	113
