# Supplementary material for: Immune defense in Drosophila melanogaster depends on diet, sex, and mating status
Source: PLoS One. 2023 Apr 13;18(4):e0268415. doi: 10.1371/journal.pone.0268415 (PMC10101424; doi:10.1371/journal.pone.0268415)
Supplement: S9 Table — All data from Experiment 3 are shown. The control treatment received a spray without pathogen and the fungal treatment received a spray with Beauveria bassiana GHA. All flies were in cohabiting conditions. Flies received four diet conditions as explained in S1 Table, receiving cornmeal (C) or glucose (G) before and/or after the spray. The assay continued for 9 days. Daily deaths are shown for both males and females. The starting number of flies in each cage are shown in the “initial density” column. The experiment was twice replicated. (XLSX) [file pone.0268415.s010.xlsx]

## Sheet: Exp. 3 Diet 1
Table S9. Raw data for Experiment 3. All data from Experiment 3 are shown. The control treatment received a spray without pathogen and the fungal treatment received a spray with Beauveria bassiana GHA. All flies were in cohabiting conditions. Flies received four diet conditions as explained in Table S1, receiving cornmeal (C) or glucose (G) before and/or after the spray. The assay continued for 9…
Replicate	Diet	Treatment	Day	Sex	Death	Initial density
1	C/C	Control	1	M	0	326
1	C/C	Control	2	M	1	326
1	C/C	Control	3	M	0	326
1	C/C	Control	4	M	0	326
1	C/C	Control	5	M	0	326
1	C/C	Control	6	M	0	326
1	C/C	Control	7	M	1	326
1	C/C	Control	8	M	0	326
1	C/C	Control	9	M	0	326
1	C/C	Control	1	F	3	326
1	C/C	Control	2	F	1	326
1	C/C	Control	3	F	0	326
1	C/C	Control	4	F	0	326
1	C/C	Control	5	F	0	326
1	C/C	Control	6	F	0	326
1	C/C	Control	7	F	0	326
1	C/C	Control	8	F	0	326
1	C/C	Control	9	F	0	326
1	G/G	Control	1	M	2	320
1	G/G	Control	2	M	0	320
1	G/G	Control	3	M	1	320
1	G/G	Control	4	M	1	320
1	G/G	Control	5	M	1	320
1	G/G	Control	6	M	0	320
1	G/G	Control	7	M	0	320
1	G/G	Control	8	M	1	320
1	G/G	Control	9	M	1	320
1	G/G	Control	1	F	0	320
1	G/G	Control	2	F	1	320
1	G/G	Control	3	F	0	320
1	G/G	Control	4	F	0	320
1	G/G	Control	5	F	0	320
1	G/G	Control	6	F	0	320
1	G/G	Control	7	F	0	320
1	G/G	Control	8	F	1	320
1	G/G	Control	9	F	0	320
1	C/G	Control	1	M	0	227
1	C/G	Control	2	M	0	227
1	C/G	Control	3	M	0	227
1	C/G	Control	4	M	0	227
1	C/G	Control	5	M	0	227
1	C/G	Control	6	M	0	227
1	C/G	Control	7	M	0	227
1	C/G	Control	8	M	0	227
1	C/G	Control	9	M	0	227
1	C/G	Control	1	F	0	227
1	C/G	Control	2	F	0	227
1	C/G	Control	3	F	0	227
1	C/G	Control	4	F	0	227
1	C/G	Control	5	F	0	227
1	C/G	Control	6	F	0	227
1	C/G	Control	7	F	1	227
1	C/G	Control	8	F	0	227
1	C/G	Control	9	F	0	227
1	G/C	Control	1	M	1	293
1	G/C	Control	2	M	0	293
1	G/C	Control	3	M	1	293
1	G/C	Control	4	M	0	293
1	G/C	Control	5	M	0	293
1	G/C	Control	6	M	0	293
1	G/C	Control	7	M	0	293
1	G/C	Control	8	M	0	293
1	G/C	Control	9	M	0	293
1	G/C	Control	1	F	0	293
1	G/C	Control	2	F	0	293
1	G/C	Control	3	F	1	293
1	G/C	Control	4	F	0	293
1	G/C	Control	5	F	0	293
1	G/C	Control	6	F	0	293
1	G/C	Control	7	F	0	293
1	G/C	Control	8	F	0	293
1	G/C	Control	9	F	0	293
1	C/C	Fungal	1	M	1	286
1	C/C	Fungal	2	M	0	286
1	C/C	Fungal	3	M	0	286
1	C/C	Fungal	4	M	0	286
1	C/C	Fungal	5	M	1	286
1	C/C	Fungal	6	M	1	286
1	C/C	Fungal	7	M	5	286
1	C/C	Fungal	8	M	11	286
1	C/C	Fungal	9	M	13	286
1	C/C	Fungal	1	F	3	286
1	C/C	Fungal	2	F	0	286
1	C/C	Fungal	3	F	0	286
1	C/C	Fungal	4	F	1	286
1	C/C	Fungal	5	F	7	286
1	C/C	Fungal	6	F	21	286
1	C/C	Fungal	7	F	38	286
1	C/C	Fungal	8	F	20	286
1	C/C	Fungal	9	F	19	286
1	G/G	Fungal	1	M	3	326
1	G/G	Fungal	2	M	1	326
1	G/G	Fungal	3	M	0	326
1	G/G	Fungal	4	M	0	326
1	G/G	Fungal	5	M	1	326
1	G/G	Fungal	6	M	0	326
1	G/G	Fungal	7	M	1	326
1	G/G	Fungal	8	M	0	326
1	G/G	Fungal	9	M	4	326
1	G/G	Fungal	1	F	0	326
1	G/G	Fungal	2	F	0	326
1	G/G	Fungal	3	F	0	326
1	G/G	Fungal	4	F	0	326
1	G/G	Fungal	5	F	0	326
1	G/G	Fungal	6	F	5	326
1	G/G	Fungal	7	F	10	326
1	G/G	Fungal	8	F	7	326
1	G/G	Fungal	9	F	14	326
1	C/G	Fungal	1	M	0	279
1	C/G	Fungal	2	M	0	279
1	C/G	Fungal	3	M	0	279
1	C/G	Fungal	4	M	2	279
1	C/G	Fungal	5	M	1	279
1	C/G	Fungal	6	M	1	279
1	C/G	Fungal	7	M	1	279
1	C/G	Fungal	8	M	1	279
1	C/G	Fungal	9	M	3	279
1	C/G	Fungal	1	F	0	279
1	C/G	Fungal	2	F	1	279
1	C/G	Fungal	3	F	0	279
1	C/G	Fungal	4	F	1	279
1	C/G	Fungal	5	F	2	279
1	C/G	Fungal	6	F	8	279
1	C/G	Fungal	7	F	6	279
1	C/G	Fungal	8	F	15	279
1	C/G	Fungal	9	F	15	279
1	G/C	Fungal	1	M	1	314
1	G/C	Fungal	2	M	0	314
1	G/C	Fungal	3	M	0	314
1	G/C	Fungal	4	M	0	314
1	G/C	Fungal	5	M	1	314
1	G/C	Fungal	6	M	4	314
1	G/C	Fungal	7	M	1	314
1	G/C	Fungal	8	M	9	314
1	G/C	Fungal	9	M	15	314
1	G/C	Fungal	1	F	1	314
1	G/C	Fungal	2	F	1	314
1	G/C	Fungal	3	F	0	314
1	G/C	Fungal	4	F	0	314
1	G/C	Fungal	5	F	4	314
1	G/C	Fungal	6	F	20	314
1	G/C	Fungal	7	F	31	314
1	G/C	Fungal	8	F	35	314
1	G/C	Fungal	9	F	14	314
2	C/C	Control	1	M	0	283
2	C/C	Control	2	M	1	283
2	C/C	Control	3	M	0	283
2	C/C	Control	4	M	0	283
2	C/C	Control	5	M	0	283
2	C/C	Control	6	M	0	283
2	C/C	Control	7	M	0	283
2	C/C	Control	8	M	0	283
2	C/C	Control	9	M	0	283
2	C/C	Control	1	F	0	283
2	C/C	Control	2	F	0	283
2	C/C	Control	3	F	1	283
2	C/C	Control	4	F	0	283
2	C/C	Control	5	F	0	283
2	C/C	Control	6	F	0	283
2	C/C	Control	7	F	0	283
2	C/C	Control	8	F	0	283
2	C/C	Control	9	F	1	283
2	G/G	Control	1	M	7	299
2	G/G	Control	2	M	1	299
2	G/G	Control	3	M	0	299
2	G/G	Control	4	M	0	299
2	G/G	Control	5	M	0	299
2	G/G	Control	6	M	0	299
2	G/G	Control	7	M	0	299
2	G/G	Control	8	M	0	299
2	G/G	Control	9	M	1	299
2	G/G	Control	1	F	6	299
2	G/G	Control	2	F	2	299
2	G/G	Control	3	F	1	299
2	G/G	Control	4	F	0	299
2	G/G	Control	5	F	0	299
2	G/G	Control	6	F	0	299
2	G/G	Control	7	F	0	299
2	G/G	Control	8	F	0	299
2	G/G	Control	9	F	0	299
2	C/G	Control	1	M	6	284
2	C/G	Control	2	M	1	284
2	C/G	Control	3	M	1	284
2	C/G	Control	4	M	0	284
2	C/G	Control	5	M	0	284
2	C/G	Control	6	M	0	284
2	C/G	Control	7	M	0	284
2	C/G	Control	8	M	0	284
2	C/G	Control	9	M	0	284
2	C/G	Control	1	F	3	284
2	C/G	Control	2	F	0	284
2	C/G	Control	3	F	0	284
2	C/G	Control	4	F	0	284
2	C/G	Control	5	F	0	284
2	C/G	Control	6	F	0	284
2	C/G	Control	7	F	0	284
2	C/G	Control	8	F	0	284
2	C/G	Control	9	F	0	284
2	G/C	Control	1	M	0	285
2	G/C	Control	2	M	0	285
2	G/C	Control	3	M	0	285
2	G/C	Control	4	M	0	285
2	G/C	Control	5	M	2	285
2	G/C	Control	6	M	0	285
2	G/C	Control	7	M	1	285
2	G/C	Control	8	M	0	285
2	G/C	Control	9	M	3	285
2	G/C	Control	1	F	0	285
2	G/C	Control	2	F	0	285
2	G/C	Control	3	F	0	285
2	G/C	Control	4	F	1	285
2	G/C	Control	5	F	0	285
2	G/C	Control	6	F	0	285
2	G/C	Control	7	F	0	285
2	G/C	Control	8	F	0	285
2	G/C	Control	9	F	1	285
2	C/C	Fungal	1	M	9	290
2	C/C	Fungal	2	M	0	290
2	C/C	Fungal	3	M	1	290
2	C/C	Fungal	4	M	2	290
2	C/C	Fungal	5	M	1	290
2	C/C	Fungal	6	M	0	290
2	C/C	Fungal	7	M	5	290
2	C/C	Fungal	8	M	7	290
2	C/C	Fungal	9	M	18	290
2	C/C	Fungal	1	F	12	290
2	C/C	Fungal	2	F	0	290
2	C/C	Fungal	3	F	0	290
2	C/C	Fungal	4	F	0	290
2	C/C	Fungal	5	F	3	290
2	C/C	Fungal	6	F	20	290
2	C/C	Fungal	7	F	16	290
2	C/C	Fungal	8	F	19	290
2	C/C	Fungal	9	F	10	290
2	G/G	Fungal	1	M	4	298
2	G/G	Fungal	2	M	0	298
2	G/G	Fungal	3	M	0	298
2	G/G	Fungal	4	M	0	298
2	G/G	Fungal	5	M	1	298
2	G/G	Fungal	6	M	0	298
2	G/G	Fungal	7	M	0	298
2	G/G	Fungal	8	M	0	298
2	G/G	Fungal	9	M	0	298
2	G/G	Fungal	1	F	2	298
2	G/G	Fungal	2	F	0	298
2	G/G	Fungal	3	F	0	298
2	G/G	Fungal	4	F	0	298
2	G/G	Fungal	5	F	3	298
2	G/G	Fungal	6	F	1	298
2	G/G	Fungal	7	F	3	298
2	G/G	Fungal	8	F	7	298
2	G/G	Fungal	9	F	9	298
2	C/G	Fungal	1	M	0	296
2	C/G	Fungal	2	M	0	296
2	C/G	Fungal	3	M	0	296
2	C/G	Fungal	4	M	1	296
2	C/G	Fungal	5	M	0	296
2	C/G	Fungal	6	M	1	296
2	C/G	Fungal	7	M	0	296
2	C/G	Fungal	8	M	1	296
2	C/G	Fungal	9	M	1	296
2	C/G	Fungal	1	F	1	296
2	C/G	Fungal	2	F	0	296
2	C/G	Fungal	3	F	0	296
2	C/G	Fungal	4	F	0	296
2	C/G	Fungal	5	F	3	296
2	C/G	Fungal	6	F	7	296
2	C/G	Fungal	7	F	7	296
2	C/G	Fungal	8	F	5	296
2	C/G	Fungal	9	F	15	296
2	G/C	Fungal	1	M	2	299
2	G/C	Fungal	2	M	1	299
2	G/C	Fungal	3	M	0	299
2	G/C	Fungal	4	M	1	299
2	G/C	Fungal	5	M	0	299
2	G/C	Fungal	6	M	4	299
2	G/C	Fungal	7	M	3	299
2	G/C	Fungal	8	M	8	299
2	G/C	Fungal	9	M	21	299
2	G/C	Fungal	1	F	2	299
2	G/C	Fungal	2	F	1	299
2	G/C	Fungal	3	F	1	299
2	G/C	Fungal	4	F	2	299
2	G/C	Fungal	5	F	3	299
2	G/C	Fungal	6	F	15	299
2	G/C	Fungal	7	F	29	299
2	G/C	Fungal	8	F	28	299
2	G/C	Fungal	9	F	25	299
