# Supplementary material for: Immune defense in Drosophila melanogaster depends on diet, sex, and mating status
Source: PLoS One. 2023 Apr 13;18(4):e0268415. doi: 10.1371/journal.pone.0268415 (PMC10101424; doi:10.1371/journal.pone.0268415)
Supplement: S12 Table — All data for Experiment 4 are shown. The control treatment received a spray without pathogen and the fungal treatment received a spray with Beauveria bassiana GHA. All flies were in cohabiting conditions. Flies received five diet conditions as explained in S2 Table, receiving different pre- and post- inoculation diets of cornmeal (C), cornmeal with yeast supplement (CY), or glucose (G). The assay continued for 12 days. Daily deaths are shown for both males and females. The starting number of flies in each cage are shown in the “initial density” column. The experiment was replicated three times and each time two technical replicates in separate cages were done for each condition (labeled alpha and beta in the cage number column). (XLSX) [file pone.0268415.s013.xlsx]

## Sheet: Exp. 4 Diet 2
Table S12. Raw data for Experiment 4. All data for Experiment 4 are shown. The control treatment received a spray without pathogen and the fungal treatment received a spray with Beauveria bassiana GHA. All flies were in cohabiting conditions. Flies received five diet conditions as explained in Table S2, receiving different pre- and post- inoculation diets of cornmeal (C), cornmeal with yeast supp…
Replicate	Diet	Treatment	Day	Sex	Death	Initial density
1	CY/CY	Control	1	M	0	51
1	CY/CY	Control	2	M	0	51
1	CY/CY	Control	3	M	2	51
1	CY/CY	Control	4	M	0	51
1	CY/CY	Control	5	M	0	51
1	CY/CY	Control	6	M	0	51
1	CY/CY	Control	7	M	1	51
1	CY/CY	Control	8	M	1	51
1	CY/CY	Control	9	M	0	51
1	CY/CY	Control	10	M	0	51
1	CY/CY	Control	11	M	0	51
1	CY/CY	Control	12	M	0	51
1	CY/CY	Control	1	F	0	58
1	CY/CY	Control	2	F	0	58
1	CY/CY	Control	3	F	0	58
1	CY/CY	Control	4	F	0	58
1	CY/CY	Control	5	F	0	58
1	CY/CY	Control	6	F	0	58
1	CY/CY	Control	7	F	2	58
1	CY/CY	Control	8	F	1	58
1	CY/CY	Control	9	F	0	58
1	CY/CY	Control	10	F	1	58
1	CY/CY	Control	11	F	2	58
1	CY/CY	Control	12	F	0	58
1	CY/CY	Control	1	M	3	54
1	CY/CY	Control	2	M	0	54
1	CY/CY	Control	3	M	0	54
1	CY/CY	Control	4	M	0	54
1	CY/CY	Control	5	M	0	54
1	CY/CY	Control	6	M	0	54
1	CY/CY	Control	7	M	1	54
1	CY/CY	Control	8	M	0	54
1	CY/CY	Control	9	M	0	54
1	CY/CY	Control	10	M	0	54
1	CY/CY	Control	11	M	1	54
1	CY/CY	Control	12	M	0	54
1	CY/CY	Control	1	F	0	55
1	CY/CY	Control	2	F	1	55
1	CY/CY	Control	3	F	0	55
1	CY/CY	Control	4	F	0	55
1	CY/CY	Control	5	F	0	55
1	CY/CY	Control	6	F	0	55
1	CY/CY	Control	7	F	0	55
1	CY/CY	Control	8	F	0	55
1	CY/CY	Control	9	F	0	55
1	CY/CY	Control	10	F	0	55
1	CY/CY	Control	11	F	0	55
1	CY/CY	Control	12	F	0	55
1	CY/C	Control	1	M	1	78
1	CY/C	Control	2	M	1	78
1	CY/C	Control	3	M	0	78
1	CY/C	Control	4	M	0	78
1	CY/C	Control	5	M	1	78
1	CY/C	Control	6	M	0	78
1	CY/C	Control	7	M	1	78
1	CY/C	Control	8	M	1	78
1	CY/C	Control	9	M	0	78
1	CY/C	Control	10	M	0	78
1	CY/C	Control	11	M	1	78
1	CY/C	Control	12	M	1	78
1	CY/C	Control	1	F	1	68
1	CY/C	Control	2	F	0	68
1	CY/C	Control	3	F	0	68
1	CY/C	Control	4	F	1	68
1	CY/C	Control	5	F	1	68
1	CY/C	Control	6	F	1	68
1	CY/C	Control	7	F	0	68
1	CY/C	Control	8	F	0	68
1	CY/C	Control	9	F	1	68
1	CY/C	Control	10	F	1	68
1	CY/C	Control	11	F	1	68
1	CY/C	Control	12	F	0	68
1	CY/C	Control	1	M	0	75
1	CY/C	Control	2	M	0	75
1	CY/C	Control	3	M	0	75
1	CY/C	Control	4	M	0	75
1	CY/C	Control	5	M	0	75
1	CY/C	Control	6	M	1	75
1	CY/C	Control	7	M	0	75
1	CY/C	Control	8	M	0	75
1	CY/C	Control	9	M	0	75
1	CY/C	Control	10	M	0	75
1	CY/C	Control	11	M	1	75
1	CY/C	Control	12	M	0	75
1	CY/C	Control	1	F	0	79
1	CY/C	Control	2	F	2	79
1	CY/C	Control	3	F	0	79
1	CY/C	Control	4	F	1	79
1	CY/C	Control	5	F	0	79
1	CY/C	Control	6	F	0	79
1	CY/C	Control	7	F	0	79
1	CY/C	Control	8	F	0	79
1	CY/C	Control	9	F	0	79
1	CY/C	Control	10	F	1	79
1	CY/C	Control	11	F	0	79
1	CY/C	Control	12	F	0	79
1	C/CY	Control	1	M	1	70
1	C/CY	Control	2	M	1	70
1	C/CY	Control	3	M	0	70
1	C/CY	Control	4	M	0	70
1	C/CY	Control	5	M	0	70
1	C/CY	Control	6	M	0	70
1	C/CY	Control	7	M	0	70
1	C/CY	Control	8	M	0	70
1	C/CY	Control	9	M	0	70
1	C/CY	Control	10	M	0	70
1	C/CY	Control	11	M	0	70
1	C/CY	Control	12	M	1	70
1	C/CY	Control	1	F	0	71
1	C/CY	Control	2	F	0	71
1	C/CY	Control	3	F	0	71
1	C/CY	Control	4	F	0	71
1	C/CY	Control	5	F	0	71
1	C/CY	Control	6	F	0	71
1	C/CY	Control	7	F	0	71
1	C/CY	Control	8	F	1	71
1	C/CY	Control	9	F	0	71
1	C/CY	Control	10	F	0	71
1	C/CY	Control	11	F	0	71
1	C/CY	Control	12	F	0	71
1	C/CY	Control	1	M	0	69
1	C/CY	Control	2	M	0	69
1	C/CY	Control	3	M	0	69
1	C/CY	Control	4	M	1	69
1	C/CY	Control	5	M	0	69
1	C/CY	Control	6	M	1	69
1	C/CY	Control	7	M	0	69
1	C/CY	Control	8	M	0	69
1	C/CY	Control	9	M	1	69
1	C/CY	Control	10	M	0	69
1	C/CY	Control	11	M	0	69
1	C/CY	Control	12	M	0	69
1	C/CY	Control	1	F	0	63
1	C/CY	Control	2	F	0	63
1	C/CY	Control	3	F	0	63
1	C/CY	Control	4	F	1	63
1	C/CY	Control	5	F	1	63
1	C/CY	Control	6	F	0	63
1	C/CY	Control	7	F	0	63
1	C/CY	Control	8	F	0	63
1	C/CY	Control	9	F	0	63
1	C/CY	Control	10	F	0	63
1	C/CY	Control	11	F	0	63
1	C/CY	Control	12	F	1	63
1	C/C	Control	1	M	0	64
1	C/C	Control	2	M	0	64
1	C/C	Control	3	M	0	64
1	C/C	Control	4	M	0	64
1	C/C	Control	5	M	0	64
1	C/C	Control	6	M	0	64
1	C/C	Control	7	M	0	64
1	C/C	Control	8	M	1	64
1	C/C	Control	9	M	0	64
1	C/C	Control	10	M	0	64
1	C/C	Control	11	M	1	64
1	C/C	Control	12	M	0	64
1	C/C	Control	1	F	2	69
1	C/C	Control	2	F	0	69
1	C/C	Control	3	F	0	69
1	C/C	Control	4	F	0	69
1	C/C	Control	5	F	0	69
1	C/C	Control	6	F	0	69
1	C/C	Control	7	F	0	69
1	C/C	Control	8	F	1	69
1	C/C	Control	9	F	0	69
1	C/C	Control	10	F	1	69
1	C/C	Control	11	F	0	69
1	C/C	Control	12	F	0	69
1	C/C	Control	1	M	0	60
1	C/C	Control	2	M	0	60
1	C/C	Control	3	M	0	60
1	C/C	Control	4	M	0	60
1	C/C	Control	5	M	1	60
1	C/C	Control	6	M	1	60
1	C/C	Control	7	M	0	60
1	C/C	Control	8	M	0	60
1	C/C	Control	9	M	1	60
1	C/C	Control	10	M	0	60
1	C/C	Control	11	M	0	60
1	C/C	Control	12	M	0	60
1	C/C	Control	1	F	0	55
1	C/C	Control	2	F	0	55
1	C/C	Control	3	F	0	55
1	C/C	Control	4	F	0	55
1	C/C	Control	5	F	0	55
1	C/C	Control	6	F	0	55
1	C/C	Control	7	F	0	55
1	C/C	Control	8	F	0	55
1	C/C	Control	9	F	0	55
1	C/C	Control	10	F	0	55
1	C/C	Control	11	F	0	55
1	C/C	Control	12	F	0	55
1	G/G	Control	1	M	0	71
1	G/G	Control	2	M	0	71
1	G/G	Control	3	M	0	71
1	G/G	Control	4	M	1	71
1	G/G	Control	5	M	0	71
1	G/G	Control	6	M	0	71
1	G/G	Control	7	M	2	71
1	G/G	Control	8	M	2	71
1	G/G	Control	9	M	0	71
1	G/G	Control	10	M	0	71
1	G/G	Control	11	M	0	71
1	G/G	Control	12	M	0	71
1	G/G	Control	1	F	0	69
1	G/G	Control	2	F	0	69
1	G/G	Control	3	F	0	69
1	G/G	Control	4	F	1	69
1	G/G	Control	5	F	0	69
1	G/G	Control	6	F	0	69
1	G/G	Control	7	F	0	69
1	G/G	Control	8	F	0	69
1	G/G	Control	9	F	0	69
1	G/G	Control	10	F	0	69
1	G/G	Control	11	F	0	69
1	G/G	Control	12	F	0	69
1	G/G	Control	1	M	0	74
1	G/G	Control	2	M	0	74
1	G/G	Control	3	M	1	74
1	G/G	Control	4	M	0	74
1	G/G	Control	5	M	0	74
1	G/G	Control	6	M	0	74
1	G/G	Control	7	M	0	74
1	G/G	Control	8	M	0	74
1	G/G	Control	9	M	0	74
1	G/G	Control	10	M	0	74
1	G/G	Control	11	M	0	74
1	G/G	Control	12	M	0	74
1	G/G	Control	1	F	1	61
1	G/G	Control	2	F	0	61
1	G/G	Control	3	F	0	61
1	G/G	Control	4	F	0	61
1	G/G	Control	5	F	0	61
1	G/G	Control	6	F	0	61
1	G/G	Control	7	F	0	61
1	G/G	Control	8	F	0	61
1	G/G	Control	9	F	0	61
1	G/G	Control	10	F	0	61
1	G/G	Control	11	F	0	61
1	G/G	Control	12	F	1	61
1	CY/CY	Fungal	1	M	1	77
1	CY/CY	Fungal	2	M	1	77
1	CY/CY	Fungal	3	M	0	77
1	CY/CY	Fungal	4	M	0	77
1	CY/CY	Fungal	5	M	0	77
1	CY/CY	Fungal	6	M	0	77
1	CY/CY	Fungal	7	M	1	77
1	CY/CY	Fungal	8	M	0	77
1	CY/CY	Fungal	9	M	5	77
1	CY/CY	Fungal	10	M	0	77
1	CY/CY	Fungal	11	M	5	77
1	CY/CY	Fungal	12	M	7	77
1	CY/CY	Fungal	1	F	1	69
1	CY/CY	Fungal	2	F	0	69
1	CY/CY	Fungal	3	F	0	69
1	CY/CY	Fungal	4	F	0	69
1	CY/CY	Fungal	5	F	0	69
1	CY/CY	Fungal	6	F	0	69
1	CY/CY	Fungal	7	F	0	69
1	CY/CY	Fungal	8	F	1	69
1	CY/CY	Fungal	9	F	3	69
1	CY/CY	Fungal	10	F	0	69
1	CY/CY	Fungal	11	F	3	69
1	CY/CY	Fungal	12	F	8	69
1	CY/CY	Fungal	1	M	3	64
1	CY/CY	Fungal	2	M	0	64
1	CY/CY	Fungal	3	M	0	64
1	CY/CY	Fungal	4	M	0	64
1	CY/CY	Fungal	5	M	1	64
1	CY/CY	Fungal	6	M	0	64
1	CY/CY	Fungal	7	M	1	64
1	CY/CY	Fungal	8	M	3	64
1	CY/CY	Fungal	9	M	1	64
1	CY/CY	Fungal	10	M	4	64
1	CY/CY	Fungal	11	M	3	64
1	CY/CY	Fungal	12	M	5	64
1	CY/CY	Fungal	1	F	0	67
1	CY/CY	Fungal	2	F	0	67
1	CY/CY	Fungal	3	F	0	67
1	CY/CY	Fungal	4	F	0	67
1	CY/CY	Fungal	5	F	1	67
1	CY/CY	Fungal	6	F	1	67
1	CY/CY	Fungal	7	F	1	67
1	CY/CY	Fungal	8	F	2	67
1	CY/CY	Fungal	9	F	4	67
1	CY/CY	Fungal	10	F	4	67
1	CY/CY	Fungal	11	F	2	67
1	CY/CY	Fungal	12	F	6	67
1	CY/C	Fungal	1	M	0	62
1	CY/C	Fungal	2	M	1	62
1	CY/C	Fungal	3	M	0	62
1	CY/C	Fungal	4	M	0	62
1	CY/C	Fungal	5	M	0	62
1	CY/C	Fungal	6	M	1	62
1	CY/C	Fungal	7	M	2	62
1	CY/C	Fungal	8	M	8	62
1	CY/C	Fungal	9	M	11	62
1	CY/C	Fungal	10	M	8	62
1	CY/C	Fungal	11	M	8	62
1	CY/C	Fungal	12	M	6	62
1	CY/C	Fungal	1	F	1	76
1	CY/C	Fungal	2	F	0	76
1	CY/C	Fungal	3	F	0	76
1	CY/C	Fungal	4	F	0	76
1	CY/C	Fungal	5	F	2	76
1	CY/C	Fungal	6	F	3	76
1	CY/C	Fungal	7	F	3	76
1	CY/C	Fungal	8	F	5	76
1	CY/C	Fungal	9	F	8	76
1	CY/C	Fungal	10	F	9	76
1	CY/C	Fungal	11	F	12	76
1	CY/C	Fungal	12	F	4	76
1	CY/C	Fungal	1	M	0	62
1	CY/C	Fungal	2	M	0	62
1	CY/C	Fungal	3	M	1	62
1	CY/C	Fungal	4	M	0	62
1	CY/C	Fungal	5	M	0	62
1	CY/C	Fungal	6	M	1	62
1	CY/C	Fungal	7	M	4	62
1	CY/C	Fungal	8	M	3	62
1	CY/C	Fungal	9	M	2	62
1	CY/C	Fungal	10	M	15	62
1	CY/C	Fungal	11	M	3	62
1	CY/C	Fungal	12	M	8	62
1	CY/C	Fungal	1	F	1	67
1	CY/C	Fungal	2	F	0	67
1	CY/C	Fungal	3	F	0	67
1	CY/C	Fungal	4	F	0	67
1	CY/C	Fungal	5	F	2	67
1	CY/C	Fungal	6	F	3	67
1	CY/C	Fungal	7	F	4	67
1	CY/C	Fungal	8	F	5	67
1	CY/C	Fungal	9	F	4	67
1	CY/C	Fungal	10	F	7	67
1	CY/C	Fungal	11	F	8	67
1	CY/C	Fungal	12	F	9	67
1	C/CY	Fungal	1	M	1	65
1	C/CY	Fungal	2	M	1	65
1	C/CY	Fungal	3	M	0	65
1	C/CY	Fungal	4	M	0	65
1	C/CY	Fungal	5	M	0	65
1	C/CY	Fungal	6	M	1	65
1	C/CY	Fungal	7	M	0	65
1	C/CY	Fungal	8	M	1	65
1	C/CY	Fungal	9	M	2	65
1	C/CY	Fungal	10	M	3	65
1	C/CY	Fungal	11	M	6	65
1	C/CY	Fungal	12	M	3	65
1	C/CY	Fungal	1	F	0	70
1	C/CY	Fungal	2	F	0	70
1	C/CY	Fungal	3	F	0	70
1	C/CY	Fungal	4	F	1	70
1	C/CY	Fungal	5	F	0	70
1	C/CY	Fungal	6	F	1	70
1	C/CY	Fungal	7	F	0	70
1	C/CY	Fungal	8	F	3	70
1	C/CY	Fungal	9	F	3	70
1	C/CY	Fungal	10	F	1	70
1	C/CY	Fungal	11	F	7	70
1	C/CY	Fungal	12	F	5	70
1	C/CY	Fungal	1	M	0	64
1	C/CY	Fungal	2	M	0	64
1	C/CY	Fungal	3	M	0	64
1	C/CY	Fungal	4	M	0	64
1	C/CY	Fungal	5	M	0	64
1	C/CY	Fungal	6	M	0	64
1	C/CY	Fungal	7	M	1	64
1	C/CY	Fungal	8	M	4	64
1	C/CY	Fungal	9	M	2	64
1	C/CY	Fungal	10	M	5	64
1	C/CY	Fungal	11	M	3	64
1	C/CY	Fungal	12	M	3	64
1	C/CY	Fungal	1	F	0	71
1	C/CY	Fungal	2	F	0	71
1	C/CY	Fungal	3	F	0	71
1	C/CY	Fungal	4	F	0	71
1	C/CY	Fungal	5	F	0	71
1	C/CY	Fungal	6	F	4	71
1	C/CY	Fungal	7	F	5	71
1	C/CY	Fungal	8	F	2	71
1	C/CY	Fungal	9	F	2	71
1	C/CY	Fungal	10	F	6	71
1	C/CY	Fungal	11	F	7	71
1	C/CY	Fungal	12	F	6	71
1	C/C	Fungal	1	M	1	66
1	C/C	Fungal	2	M	0	66
1	C/C	Fungal	3	M	1	66
1	C/C	Fungal	4	M	0	66
1	C/C	Fungal	5	M	1	66
1	C/C	Fungal	6	M	2	66
1	C/C	Fungal	7	M	4	66
1	C/C	Fungal	8	M	8	66
1	C/C	Fungal	9	M	9	66
1	C/C	Fungal	10	M	8	66
1	C/C	Fungal	11	M	7	66
1	C/C	Fungal	12	M	9	66
1	C/C	Fungal	1	F	2	73
1	C/C	Fungal	2	F	0	73
1	C/C	Fungal	3	F	1	73
1	C/C	Fungal	4	F	0	73
1	C/C	Fungal	5	F	4	73
1	C/C	Fungal	6	F	6	73
1	C/C	Fungal	7	F	6	73
1	C/C	Fungal	8	F	15	73
1	C/C	Fungal	9	F	3	73
1	C/C	Fungal	10	F	12	73
1	C/C	Fungal	11	F	8	73
1	C/C	Fungal	12	F	5	73
1	C/C	Fungal	1	M	0	62
1	C/C	Fungal	2	M	1	62
1	C/C	Fungal	3	M	0	62
1	C/C	Fungal	4	M	0	62
1	C/C	Fungal	5	M	1	62
1	C/C	Fungal	6	M	0	62
1	C/C	Fungal	7	M	3	62
1	C/C	Fungal	8	M	4	62
1	C/C	Fungal	9	M	9	62
1	C/C	Fungal	10	M	14	62
1	C/C	Fungal	11	M	8	62
1	C/C	Fungal	12	M	9	62
1	C/C	Fungal	1	F	1	100
1	C/C	Fungal	2	F	0	100
1	C/C	Fungal	3	F	0	100
1	C/C	Fungal	4	F	0	100
1	C/C	Fungal	5	F	3	100
1	C/C	Fungal	6	F	9	100
1	C/C	Fungal	7	F	11	100
1	C/C	Fungal	8	F	11	100
1	C/C	Fungal	9	F	12	100
1	C/C	Fungal	10	F	11	100
1	C/C	Fungal	11	F	13	100
1	C/C	Fungal	12	F	13	100
1	G/G	Fungal	1	M	0	72
1	G/G	Fungal	2	M	0	72
1	G/G	Fungal	3	M	0	72
1	G/G	Fungal	4	M	2	72
1	G/G	Fungal	5	M	0	72
1	G/G	Fungal	6	M	0	72
1	G/G	Fungal	7	M	0	72
1	G/G	Fungal	8	M	0	72
1	G/G	Fungal	9	M	2	72
1	G/G	Fungal	10	M	0	72
1	G/G	Fungal	11	M	2	72
1	G/G	Fungal	12	M	0	72
1	G/G	Fungal	1	F	1	70
1	G/G	Fungal	2	F	1	70
1	G/G	Fungal	3	F	0	70
1	G/G	Fungal	4	F	1	70
1	G/G	Fungal	5	F	1	70
1	G/G	Fungal	6	F	1	70
1	G/G	Fungal	7	F	1	70
1	G/G	Fungal	8	F	1	70
1	G/G	Fungal	9	F	5	70
1	G/G	Fungal	10	F	4	70
1	G/G	Fungal	11	F	0	70
1	G/G	Fungal	12	F	4	70
1	G/G	Fungal	1	M	1	68
1	G/G	Fungal	2	M	0	68
1	G/G	Fungal	3	M	0	68
1	G/G	Fungal	4	M	0	68
1	G/G	Fungal	5	M	2	68
1	G/G	Fungal	6	M	0	68
1	G/G	Fungal	7	M	0	68
1	G/G	Fungal	8	M	0	68
1	G/G	Fungal	9	M	0	68
1	G/G	Fungal	10	M	1	68
1	G/G	Fungal	11	M	1	68
1	G/G	Fungal	12	M	1	68
1	G/G	Fungal	1	F	0	74
1	G/G	Fungal	2	F	0	74
1	G/G	Fungal	3	F	0	74
1	G/G	Fungal	4	F	0	74
1	G/G	Fungal	5	F	1	74
1	G/G	Fungal	6	F	1	74
1	G/G	Fungal	7	F	1	74
1	G/G	Fungal	8	F	3	74
1	G/G	Fungal	9	F	4	74
1	G/G	Fungal	10	F	0	74
1	G/G	Fungal	11	F	2	74
1	G/G	Fungal	12	F	1	74
2	CY/CY	Control	1	M	0	63
2	CY/CY	Control	2	M	1	63
2	CY/CY	Control	3	M	0	63
2	CY/CY	Control	4	M	1	63
2	CY/CY	Control	5	M	1	63
2	CY/CY	Control	6	M	0	63
2	CY/CY	Control	7	M	1	63
2	CY/CY	Control	8	M	0	63
2	CY/CY	Control	9	M	0	63
2	CY/CY	Control	10	M	1	63
2	CY/CY	Control	11	M	0	63
2	CY/CY	Control	12	M	0	63
2	CY/CY	Control	1	F	0	70
2	CY/CY	Control	2	F	0	70
2	CY/CY	Control	3	F	0	70
2	CY/CY	Control	4	F	0	70
2	CY/CY	Control	5	F	1	70
2	CY/CY	Control	6	F	0	70
2	CY/CY	Control	7	F	0	70
2	CY/CY	Control	8	F	0	70
2	CY/CY	Control	9	F	0	70
2	CY/CY	Control	10	F	0	70
2	CY/CY	Control	11	F	1	70
2	CY/CY	Control	12	F	0	70
2	CY/CY	Control	1	M	2	64
2	CY/CY	Control	2	M	0	64
2	CY/CY	Control	3	M	0	64
2	CY/CY	Control	4	M	1	64
2	CY/CY	Control	5	M	0	64
2	CY/CY	Control	6	M	0	64
2	CY/CY	Control	7	M	0	64
2	CY/CY	Control	8	M	0	64
2	CY/CY	Control	9	M	0	64
2	CY/CY	Control	10	M	1	64
2	CY/CY	Control	11	M	1	64
2	CY/CY	Control	12	M	0	64
2	CY/CY	Control	1	F	0	63
2	CY/CY	Control	2	F	0	63
2	CY/CY	Control	3	F	0	63
2	CY/CY	Control	4	F	0	63
2	CY/CY	Control	5	F	0	63
2	CY/CY	Control	6	F	1	63
2	CY/CY	Control	7	F	0	63
2	CY/CY	Control	8	F	0	63
2	CY/CY	Control	9	F	0	63
2	CY/CY	Control	10	F	0	63
2	CY/CY	Control	11	F	0	63
2	CY/CY	Control	12	F	0	63
2	CY/C	Control	1	M	0	64
2	CY/C	Control	2	M	0	64
2	CY/C	Control	3	M	0	64
2	CY/C	Control	4	M	0	64
2	CY/C	Control	5	M	1	64
2	CY/C	Control	6	M	0	64
2	CY/C	Control	7	M	1	64
2	CY/C	Control	8	M	0	64
2	CY/C	Control	9	M	0	64
2	CY/C	Control	10	M	0	64
2	CY/C	Control	11	M	1	64
2	CY/C	Control	12	M	0	64
2	CY/C	Control	1	F	0	69
2	CY/C	Control	2	F	0	69
2	CY/C	Control	3	F	0	69
2	CY/C	Control	4	F	0	69
2	CY/C	Control	5	F	0	69
2	CY/C	Control	6	F	0	69
2	CY/C	Control	7	F	0	69
2	CY/C	Control	8	F	0	69
2	CY/C	Control	9	F	0	69
2	CY/C	Control	10	F	0	69
2	CY/C	Control	11	F	0	69
2	CY/C	Control	12	F	0	69
2	CY/C	Control	1	M	0	68
2	CY/C	Control	2	M	0	68
2	CY/C	Control	3	M	0	68
2	CY/C	Control	4	M	0	68
2	CY/C	Control	5	M	0	68
2	CY/C	Control	6	M	0	68
2	CY/C	Control	7	M	0	68
2	CY/C	Control	8	M	0	68
2	CY/C	Control	9	M	1	68
2	CY/C	Control	10	M	0	68
2	CY/C	Control	11	M	0	68
2	CY/C	Control	12	M	0	68
2	CY/C	Control	1	F	0	70
2	CY/C	Control	2	F	0	70
2	CY/C	Control	3	F	0	70
2	CY/C	Control	4	F	1	70
2	CY/C	Control	5	F	0	70
2	CY/C	Control	6	F	0	70
2	CY/C	Control	7	F	0	70
2	CY/C	Control	8	F	0	70
2	CY/C	Control	9	F	0	70
2	CY/C	Control	10	F	0	70
2	CY/C	Control	11	F	0	70
2	CY/C	Control	12	F	0	70
2	C/CY	Control	1	M	0	60
2	C/CY	Control	2	M	0	60
2	C/CY	Control	3	M	0	60
2	C/CY	Control	4	M	0	60
2	C/CY	Control	5	M	0	60
2	C/CY	Control	6	M	0	60
2	C/CY	Control	7	M	0	60
2	C/CY	Control	8	M	0	60
2	C/CY	Control	9	M	0	60
2	C/CY	Control	10	M	0	60
2	C/CY	Control	11	M	0	60
2	C/CY	Control	12	M	0	60
2	C/CY	Control	1	F	0	64
2	C/CY	Control	2	F	0	64
2	C/CY	Control	3	F	0	64
2	C/CY	Control	4	F	0	64
2	C/CY	Control	5	F	0	64
2	C/CY	Control	6	F	0	64
2	C/CY	Control	7	F	0	64
2	C/CY	Control	8	F	0	64
2	C/CY	Control	9	F	1	64
2	C/CY	Control	10	F	1	64
2	C/CY	Control	11	F	0	64
2	C/CY	Control	12	F	0	64
2	C/CY	Control	1	M	0	83
2	C/CY	Control	2	M	0	83
2	C/CY	Control	3	M	0	83
2	C/CY	Control	4	M	0	83
2	C/CY	Control	5	M	0	83
2	C/CY	Control	6	M	0	83
2	C/CY	Control	7	M	0	83
2	C/CY	Control	8	M	0	83
2	C/CY	Control	9	M	0	83
2	C/CY	Control	10	M	0	83
2	C/CY	Control	11	M	0	83
2	C/CY	Control	12	M	0	83
2	C/CY	Control	1	F	0	96
2	C/CY	Control	2	F	0	96
2	C/CY	Control	3	F	1	96
2	C/CY	Control	4	F	0	96
2	C/CY	Control	5	F	2	96
2	C/CY	Control	6	F	1	96
2	C/CY	Control	7	F	0	96
2	C/CY	Control	8	F	0	96
2	C/CY	Control	9	F	0	96
2	C/CY	Control	10	F	1	96
2	C/CY	Control	11	F	0	96
2	C/CY	Control	12	F	1	96
2	C/C	Control	1	M	1	76
2	C/C	Control	2	M	0	76
2	C/C	Control	3	M	0	76
2	C/C	Control	4	M	0	76
2	C/C	Control	5	M	0	76
2	C/C	Control	6	M	0	76
2	C/C	Control	7	M	0	76
2	C/C	Control	8	M	0	76
2	C/C	Control	9	M	0	76
2	C/C	Control	10	M	0	76
2	C/C	Control	11	M	2	76
2	C/C	Control	12	M	0	76
2	C/C	Control	1	F	0	58
2	C/C	Control	2	F	0	58
2	C/C	Control	3	F	0	58
2	C/C	Control	4	F	0	58
2	C/C	Control	5	F	0	58
2	C/C	Control	6	F	0	58
2	C/C	Control	7	F	0	58
2	C/C	Control	8	F	0	58
2	C/C	Control	9	F	0	58
2	C/C	Control	10	F	0	58
2	C/C	Control	11	F	0	58
2	C/C	Control	12	F	0	58
2	C/C	Control	1	M	0	68
2	C/C	Control	2	M	1	68
2	C/C	Control	3	M	1	68
2	C/C	Control	4	M	1	68
2	C/C	Control	5	M	0	68
2	C/C	Control	6	M	0	68
2	C/C	Control	7	M	0	68
2	C/C	Control	8	M	0	68
2	C/C	Control	9	M	0	68
2	C/C	Control	10	M	0	68
2	C/C	Control	11	M	0	68
2	C/C	Control	12	M	0	68
2	C/C	Control	1	F	0	64
2	C/C	Control	2	F	0	64
2	C/C	Control	3	F	0	64
2	C/C	Control	4	F	0	64
2	C/C	Control	5	F	1	64
2	C/C	Control	6	F	0	64
2	C/C	Control	7	F	0	64
2	C/C	Control	8	F	0	64
2	C/C	Control	9	F	0	64
2	C/C	Control	10	F	0	64
2	C/C	Control	11	F	0	64
2	C/C	Control	12	F	0	64
2	G/G	Control	1	M	0	66
2	G/G	Control	2	M	0	66
2	G/G	Control	3	M	0	66
2	G/G	Control	4	M	0	66
2	G/G	Control	5	M	0	66
2	G/G	Control	6	M	0	66
2	G/G	Control	7	M	0	66
2	G/G	Control	8	M	0	66
2	G/G	Control	9	M	0	66
2	G/G	Control	10	M	0	66
2	G/G	Control	11	M	0	66
2	G/G	Control	12	M	0	66
2	G/G	Control	1	F	0	72
2	G/G	Control	2	F	1	72
2	G/G	Control	3	F	0	72
2	G/G	Control	4	F	0	72
2	G/G	Control	5	F	0	72
2	G/G	Control	6	F	0	72
2	G/G	Control	7	F	1	72
2	G/G	Control	8	F	0	72
2	G/G	Control	9	F	0	72
2	G/G	Control	10	F	0	72
2	G/G	Control	11	F	0	72
2	G/G	Control	12	F	0	72
2	G/G	Control	1	M	3	66
2	G/G	Control	2	M	0	66
2	G/G	Control	3	M	0	66
2	G/G	Control	4	M	0	66
2	G/G	Control	5	M	0	66
2	G/G	Control	6	M	0	66
2	G/G	Control	7	M	0	66
2	G/G	Control	8	M	0	66
2	G/G	Control	9	M	0	66
2	G/G	Control	10	M	0	66
2	G/G	Control	11	M	0	66
2	G/G	Control	12	M	0	66
2	G/G	Control	1	F	2	62
2	G/G	Control	2	F	0	62
2	G/G	Control	3	F	0	62
2	G/G	Control	4	F	0	62
2	G/G	Control	5	F	0	62
2	G/G	Control	6	F	0	62
2	G/G	Control	7	F	0	62
2	G/G	Control	8	F	0	62
2	G/G	Control	9	F	0	62
2	G/G	Control	10	F	0	62
2	G/G	Control	11	F	0	62
2	G/G	Control	12	F	0	62
2	CY/CY	Fungal	1	M	0	62
2	CY/CY	Fungal	2	M	1	62
2	CY/CY	Fungal	3	M	0	62
2	CY/CY	Fungal	4	M	0	62
2	CY/CY	Fungal	5	M	1	62
2	CY/CY	Fungal	6	M	0	62
2	CY/CY	Fungal	7	M	0	62
2	CY/CY	Fungal	8	M	0	62
2	CY/CY	Fungal	9	M	2	62
2	CY/CY	Fungal	10	M	3	62
2	CY/CY	Fungal	11	M	3	62
2	CY/CY	Fungal	12	M	3	62
2	CY/CY	Fungal	1	F	1	66
2	CY/CY	Fungal	2	F	0	66
2	CY/CY	Fungal	3	F	0	66
2	CY/CY	Fungal	4	F	0	66
2	CY/CY	Fungal	5	F	2	66
2	CY/CY	Fungal	6	F	0	66
2	CY/CY	Fungal	7	F	0	66
2	CY/CY	Fungal	8	F	2	66
2	CY/CY	Fungal	9	F	3	66
2	CY/CY	Fungal	10	F	0	66
2	CY/CY	Fungal	11	F	2	66
2	CY/CY	Fungal	12	F	5	66
2	CY/CY	Fungal	1	M	0	61
2	CY/CY	Fungal	2	M	0	61
2	CY/CY	Fungal	3	M	0	61
2	CY/CY	Fungal	4	M	0	61
2	CY/CY	Fungal	5	M	0	61
2	CY/CY	Fungal	6	M	0	61
2	CY/CY	Fungal	7	M	0	61
2	CY/CY	Fungal	8	M	0	61
2	CY/CY	Fungal	9	M	2	61
2	CY/CY	Fungal	10	M	0	61
2	CY/CY	Fungal	11	M	1	61
2	CY/CY	Fungal	12	M	3	61
2	CY/CY	Fungal	1	F	0	63
2	CY/CY	Fungal	2	F	0	63
2	CY/CY	Fungal	3	F	0	63
2	CY/CY	Fungal	4	F	1	63
2	CY/CY	Fungal	5	F	0	63
2	CY/CY	Fungal	6	F	0	63
2	CY/CY	Fungal	7	F	0	63
2	CY/CY	Fungal	8	F	1	63
2	CY/CY	Fungal	9	F	1	63
2	CY/CY	Fungal	10	F	1	63
2	CY/CY	Fungal	11	F	3	63
2	CY/CY	Fungal	12	F	5	63
2	CY/C	Fungal	1	M	0	67
2	CY/C	Fungal	2	M	0	67
2	CY/C	Fungal	3	M	0	67
2	CY/C	Fungal	4	M	0	67
2	CY/C	Fungal	5	M	1	67
2	CY/C	Fungal	6	M	0	67
2	CY/C	Fungal	7	M	4	67
2	CY/C	Fungal	8	M	1	67
2	CY/C	Fungal	9	M	1	67
2	CY/C	Fungal	10	M	2	67
2	CY/C	Fungal	11	M	5	67
2	CY/C	Fungal	12	M	6	67
2	CY/C	Fungal	1	F	0	65
2	CY/C	Fungal	2	F	0	65
2	CY/C	Fungal	3	F	1	65
2	CY/C	Fungal	4	F	0	65
2	CY/C	Fungal	5	F	1	65
2	CY/C	Fungal	6	F	3	65
2	CY/C	Fungal	7	F	3	65
2	CY/C	Fungal	8	F	4	65
2	CY/C	Fungal	9	F	3	65
2	CY/C	Fungal	10	F	4	65
2	CY/C	Fungal	11	F	5	65
2	CY/C	Fungal	12	F	5	65
2	CY/C	Fungal	1	M	0	61
2	CY/C	Fungal	2	M	0	61
2	CY/C	Fungal	3	M	0	61
2	CY/C	Fungal	4	M	0	61
2	CY/C	Fungal	5	M	0	61
2	CY/C	Fungal	6	M	0	61
2	CY/C	Fungal	7	M	3	61
2	CY/C	Fungal	8	M	1	61
2	CY/C	Fungal	9	M	4	61
2	CY/C	Fungal	10	M	5	61
2	CY/C	Fungal	11	M	6	61
2	CY/C	Fungal	12	M	4	61
2	CY/C	Fungal	1	F	0	68
2	CY/C	Fungal	2	F	1	68
2	CY/C	Fungal	3	F	0	68
2	CY/C	Fungal	4	F	0	68
2	CY/C	Fungal	5	F	2	68
2	CY/C	Fungal	6	F	2	68
2	CY/C	Fungal	7	F	3	68
2	CY/C	Fungal	8	F	6	68
2	CY/C	Fungal	9	F	7	68
2	CY/C	Fungal	10	F	3	68
2	CY/C	Fungal	11	F	2	68
2	CY/C	Fungal	12	F	4	68
2	C/CY	Fungal	1	M	0	65
2	C/CY	Fungal	2	M	0	65
2	C/CY	Fungal	3	M	1	65
2	C/CY	Fungal	4	M	0	65
2	C/CY	Fungal	5	M	0	65
2	C/CY	Fungal	6	M	0	65
2	C/CY	Fungal	7	M	0	65
2	C/CY	Fungal	8	M	2	65
2	C/CY	Fungal	9	M	2	65
2	C/CY	Fungal	10	M	4	65
2	C/CY	Fungal	11	M	7	65
2	C/CY	Fungal	12	M	7	65
2	C/CY	Fungal	1	F	0	71
2	C/CY	Fungal	2	F	0	71
2	C/CY	Fungal	3	F	1	71
2	C/CY	Fungal	4	F	1	71
2	C/CY	Fungal	5	F	0	71
2	C/CY	Fungal	6	F	6	71
2	C/CY	Fungal	7	F	5	71
2	C/CY	Fungal	8	F	5	71
2	C/CY	Fungal	9	F	4	71
2	C/CY	Fungal	10	F	3	71
2	C/CY	Fungal	11	F	2	71
2	C/CY	Fungal	12	F	4	71
2	C/CY	Fungal	1	M	0	67
2	C/CY	Fungal	2	M	0	67
2	C/CY	Fungal	3	M	0	67
2	C/CY	Fungal	4	M	0	67
2	C/CY	Fungal	5	M	0	67
2	C/CY	Fungal	6	M	1	67
2	C/CY	Fungal	7	M	0	67
2	C/CY	Fungal	8	M	1	67
2	C/CY	Fungal	9	M	3	67
2	C/CY	Fungal	10	M	4	67
2	C/CY	Fungal	11	M	9	67
2	C/CY	Fungal	12	M	3	67
2	C/CY	Fungal	1	F	0	62
2	C/CY	Fungal	2	F	0	62
2	C/CY	Fungal	3	F	0	62
2	C/CY	Fungal	4	F	0	62
2	C/CY	Fungal	5	F	0	62
2	C/CY	Fungal	6	F	3	62
2	C/CY	Fungal	7	F	3	62
2	C/CY	Fungal	8	F	4	62
2	C/CY	Fungal	9	F	4	62
2	C/CY	Fungal	10	F	6	62
2	C/CY	Fungal	11	F	7	62
2	C/CY	Fungal	12	F	2	62
2	C/C	Fungal	1	M	0	73
2	C/C	Fungal	2	M	0	73
2	C/C	Fungal	3	M	0	73
2	C/C	Fungal	4	M	0	73
2	C/C	Fungal	5	M	0	73
2	C/C	Fungal	6	M	5	73
2	C/C	Fungal	7	M	2	73
2	C/C	Fungal	8	M	4	73
2	C/C	Fungal	9	M	11	73
2	C/C	Fungal	10	M	9	73
2	C/C	Fungal	11	M	10	73
2	C/C	Fungal	12	M	8	73
2	C/C	Fungal	1	F	0	70
2	C/C	Fungal	2	F	0	70
2	C/C	Fungal	3	F	1	70
2	C/C	Fungal	4	F	0	70
2	C/C	Fungal	5	F	1	70
2	C/C	Fungal	6	F	3	70
2	C/C	Fungal	7	F	8	70
2	C/C	Fungal	8	F	14	70
2	C/C	Fungal	9	F	9	70
2	C/C	Fungal	10	F	6	70
2	C/C	Fungal	11	F	5	70
2	C/C	Fungal	12	F	7	70
2	C/C	Fungal	1	M	1	53
2	C/C	Fungal	2	M	0	53
2	C/C	Fungal	3	M	1	53
2	C/C	Fungal	4	M	0	53
2	C/C	Fungal	5	M	0	53
2	C/C	Fungal	6	M	5	53
2	C/C	Fungal	7	M	0	53
2	C/C	Fungal	8	M	5	53
2	C/C	Fungal	9	M	7	53
2	C/C	Fungal	10	M	8	53
2	C/C	Fungal	11	M	5	53
2	C/C	Fungal	12	M	4	53
2	C/C	Fungal	1	F	0	67
2	C/C	Fungal	2	F	0	67
2	C/C	Fungal	3	F	1	67
2	C/C	Fungal	4	F	0	67
2	C/C	Fungal	5	F	0	67
2	C/C	Fungal	6	F	3	67
2	C/C	Fungal	7	F	14	67
2	C/C	Fungal	8	F	10	67
2	C/C	Fungal	9	F	6	67
2	C/C	Fungal	10	F	9	67
2	C/C	Fungal	11	F	2	67
2	C/C	Fungal	12	F	2	67
2	G/G	Fungal	1	M	0	71
2	G/G	Fungal	2	M	0	71
2	G/G	Fungal	3	M	0	71
2	G/G	Fungal	4	M	1	71
2	G/G	Fungal	5	M	2	71
2	G/G	Fungal	6	M	0	71
2	G/G	Fungal	7	M	0	71
2	G/G	Fungal	8	M	1	71
2	G/G	Fungal	9	M	0	71
2	G/G	Fungal	10	M	3	71
2	G/G	Fungal	11	M	0	71
2	G/G	Fungal	12	M	0	71
2	G/G	Fungal	1	F	1	71
2	G/G	Fungal	2	F	0	71
2	G/G	Fungal	3	F	0	71
2	G/G	Fungal	4	F	0	71
2	G/G	Fungal	5	F	1	71
2	G/G	Fungal	6	F	2	71
2	G/G	Fungal	7	F	3	71
2	G/G	Fungal	8	F	9	71
2	G/G	Fungal	9	F	3	71
2	G/G	Fungal	10	F	10	71
2	G/G	Fungal	11	F	4	71
2	G/G	Fungal	12	F	4	71
2	G/G	Fungal	1	M	0	35
2	G/G	Fungal	2	M	1	35
2	G/G	Fungal	3	M	0	35
2	G/G	Fungal	4	M	0	35
2	G/G	Fungal	5	M	1	35
2	G/G	Fungal	6	M	0	35
2	G/G	Fungal	7	M	0	35
2	G/G	Fungal	8	M	0	35
2	G/G	Fungal	9	M	0	35
2	G/G	Fungal	10	M	0	35
2	G/G	Fungal	11	M	0	35
2	G/G	Fungal	12	M	0	35
2	G/G	Fungal	1	F	0	60
2	G/G	Fungal	2	F	0	60
2	G/G	Fungal	3	F	0	60
2	G/G	Fungal	4	F	0	60
2	G/G	Fungal	5	F	2	60
2	G/G	Fungal	6	F	4	60
2	G/G	Fungal	7	F	7	60
2	G/G	Fungal	8	F	7	60
2	G/G	Fungal	9	F	6	60
2	G/G	Fungal	10	F	4	60
2	G/G	Fungal	11	F	3	60
2	G/G	Fungal	12	F	3	60
3	CY/CY	Control	1	M	1	60
3	CY/CY	Control	2	M	0	60
3	CY/CY	Control	3	M	0	60
3	CY/CY	Control	4	M	0	60
3	CY/CY	Control	5	M	0	60
3	CY/CY	Control	6	M	0	60
3	CY/CY	Control	7	M	0	60
3	CY/CY	Control	8	M	0	60
3	CY/CY	Control	9	M	3	60
3	CY/CY	Control	10	M	0	60
3	CY/CY	Control	11	M	0	60
3	CY/CY	Control	12	M	0	60
3	CY/CY	Control	1	F	0	68
3	CY/CY	Control	2	F	0	68
3	CY/CY	Control	3	F	0	68
3	CY/CY	Control	4	F	0	68
3	CY/CY	Control	5	F	0	68
3	CY/CY	Control	6	F	0	68
3	CY/CY	Control	7	F	0	68
3	CY/CY	Control	8	F	0	68
3	CY/CY	Control	9	F	0	68
3	CY/CY	Control	10	F	0	68
3	CY/CY	Control	11	F	0	68
3	CY/CY	Control	12	F	2	68
3	CY/CY	Control	1	M	0	65
3	CY/CY	Control	2	M	0	65
3	CY/CY	Control	3	M	0	65
3	CY/CY	Control	4	M	0	65
3	CY/CY	Control	5	M	1	65
3	CY/CY	Control	6	M	0	65
3	CY/CY	Control	7	M	1	65
3	CY/CY	Control	8	M	0	65
3	CY/CY	Control	9	M	0	65
3	CY/CY	Control	10	M	0	65
3	CY/CY	Control	11	M	0	65
3	CY/CY	Control	12	M	0	65
3	CY/CY	Control	1	F	0	65
3	CY/CY	Control	2	F	0	65
3	CY/CY	Control	3	F	0	65
3	CY/CY	Control	4	F	0	65
3	CY/CY	Control	5	F	0	65
3	CY/CY	Control	6	F	0	65
3	CY/CY	Control	7	F	0	65
3	CY/CY	Control	8	F	0	65
3	CY/CY	Control	9	F	0	65
3	CY/CY	Control	10	F	0	65
3	CY/CY	Control	11	F	0	65
3	CY/CY	Control	12	F	0	65
3	CY/C	Control	1	M	3	75
3	CY/C	Control	2	M	0	75
3	CY/C	Control	3	M	0	75
3	CY/C	Control	4	M	0	75
3	CY/C	Control	5	M	0	75
3	CY/C	Control	6	M	0	75
3	CY/C	Control	7	M	0	75
3	CY/C	Control	8	M	0	75
3	CY/C	Control	9	M	0	75
3	CY/C	Control	10	M	0	75
3	CY/C	Control	11	M	0	75
3	CY/C	Control	12	M	1	75
3	CY/C	Control	1	F	3	65
3	CY/C	Control	2	F	0	65
3	CY/C	Control	3	F	0	65
3	CY/C	Control	4	F	1	65
3	CY/C	Control	5	F	0	65
3	CY/C	Control	6	F	0	65
3	CY/C	Control	7	F	0	65
3	CY/C	Control	8	F	0	65
3	CY/C	Control	9	F	0	65
3	CY/C	Control	10	F	0	65
3	CY/C	Control	11	F	0	65
3	CY/C	Control	12	F	0	65
3	CY/C	Control	1	M	0	68
3	CY/C	Control	2	M	0	68
3	CY/C	Control	3	M	0	68
3	CY/C	Control	4	M	0	68
3	CY/C	Control	5	M	0	68
3	CY/C	Control	6	M	0	68
3	CY/C	Control	7	M	0	68
3	CY/C	Control	8	M	0	68
3	CY/C	Control	9	M	0	68
3	CY/C	Control	10	M	0	68
3	CY/C	Control	11	M	1	68
3	CY/C	Control	12	M	0	68
3	CY/C	Control	1	F	1	72
3	CY/C	Control	2	F	0	72
3	CY/C	Control	3	F	0	72
3	CY/C	Control	4	F	1	72
3	CY/C	Control	5	F	0	72
3	CY/C	Control	6	F	0	72
3	CY/C	Control	7	F	0	72
3	CY/C	Control	8	F	0	72
3	CY/C	Control	9	F	1	72
3	CY/C	Control	10	F	0	72
3	CY/C	Control	11	F	0	72
3	CY/C	Control	12	F	0	72
3	C/CY	Control	1	M	1	71
3	C/CY	Control	2	M	1	71
3	C/CY	Control	3	M	0	71
3	C/CY	Control	4	M	0	71
3	C/CY	Control	5	M	0	71
3	C/CY	Control	6	M	0	71
3	C/CY	Control	7	M	0	71
3	C/CY	Control	8	M	0	71
3	C/CY	Control	9	M	0	71
3	C/CY	Control	10	M	0	71
3	C/CY	Control	11	M	0	71
3	C/CY	Control	12	M	0	71
3	C/CY	Control	1	F	1	68
3	C/CY	Control	2	F	0	68
3	C/CY	Control	3	F	0	68
3	C/CY	Control	4	F	0	68
3	C/CY	Control	5	F	0	68
3	C/CY	Control	6	F	1	68
3	C/CY	Control	7	F	0	68
3	C/CY	Control	8	F	0	68
3	C/CY	Control	9	F	0	68
3	C/CY	Control	10	F	0	68
3	C/CY	Control	11	F	0	68
3	C/CY	Control	12	F	0	68
3	C/CY	Control	1	M	0	69
3	C/CY	Control	2	M	0	69
3	C/CY	Control	3	M	1	69
3	C/CY	Control	4	M	0	69
3	C/CY	Control	5	M	0	69
3	C/CY	Control	6	M	0	69
3	C/CY	Control	7	M	0	69
3	C/CY	Control	8	M	0	69
3	C/CY	Control	9	M	0	69
3	C/CY	Control	10	M	0	69
3	C/CY	Control	11	M	0	69
3	C/CY	Control	12	M	0	69
3	C/CY	Control	1	F	0	74
3	C/CY	Control	2	F	0	74
3	C/CY	Control	3	F	0	74
3	C/CY	Control	4	F	0	74
3	C/CY	Control	5	F	0	74
3	C/CY	Control	6	F	0	74
3	C/CY	Control	7	F	0	74
3	C/CY	Control	8	F	0	74
3	C/CY	Control	9	F	0	74
3	C/CY	Control	10	F	0	74
3	C/CY	Control	11	F	1	74
3	C/CY	Control	12	F	0	74
3	C/C	Control	1	M	0	68
3	C/C	Control	2	M	0	68
3	C/C	Control	3	M	0	68
3	C/C	Control	4	M	0	68
3	C/C	Control	5	M	1	68
3	C/C	Control	6	M	0	68
3	C/C	Control	7	M	0	68
3	C/C	Control	8	M	0	68
3	C/C	Control	9	M	0	68
3	C/C	Control	10	M	0	68
3	C/C	Control	11	M	0	68
3	C/C	Control	12	M	1	68
3	C/C	Control	1	F	0	72
3	C/C	Control	2	F	0	72
3	C/C	Control	3	F	1	72
3	C/C	Control	4	F	0	72
3	C/C	Control	5	F	0	72
3	C/C	Control	6	F	0	72
3	C/C	Control	7	F	0	72
3	C/C	Control	8	F	0	72
3	C/C	Control	9	F	0	72
3	C/C	Control	10	F	1	72
3	C/C	Control	11	F	0	72
3	C/C	Control	12	F	0	72
3	C/C	Control	1	M	0	69
3	C/C	Control	2	M	0	69
3	C/C	Control	3	M	0	69
3	C/C	Control	4	M	0	69
3	C/C	Control	5	M	0	69
3	C/C	Control	6	M	0	69
3	C/C	Control	7	M	0	69
3	C/C	Control	8	M	0	69
3	C/C	Control	9	M	0	69
3	C/C	Control	10	M	0	69
3	C/C	Control	11	M	0	69
3	C/C	Control	12	M	1	69
3	C/C	Control	1	F	0	72
3	C/C	Control	2	F	1	72
3	C/C	Control	3	F	0	72
3	C/C	Control	4	F	0	72
3	C/C	Control	5	F	0	72
3	C/C	Control	6	F	0	72
3	C/C	Control	7	F	0	72
3	C/C	Control	8	F	0	72
3	C/C	Control	9	F	1	72
3	C/C	Control	10	F	0	72
3	C/C	Control	11	F	0	72
3	C/C	Control	12	F	0	72
3	G/G	Control	1	M	0	68
3	G/G	Control	2	M	0	68
3	G/G	Control	3	M	0	68
3	G/G	Control	4	M	0	68
3	G/G	Control	5	M	0	68
3	G/G	Control	6	M	1	68
3	G/G	Control	7	M	0	68
3	G/G	Control	8	M	0	68
3	G/G	Control	9	M	1	68
3	G/G	Control	10	M	0	68
3	G/G	Control	11	M	0	68
3	G/G	Control	12	M	0	68
3	G/G	Control	1	F	0	69
3	G/G	Control	2	F	0	69
3	G/G	Control	3	F	0	69
3	G/G	Control	4	F	0	69
3	G/G	Control	5	F	0	69
3	G/G	Control	6	F	0	69
3	G/G	Control	7	F	0	69
3	G/G	Control	8	F	2	69
3	G/G	Control	9	F	0	69
3	G/G	Control	10	F	0	69
3	G/G	Control	11	F	0	69
3	G/G	Control	12	F	0	69
3	G/G	Control	1	M	0	77
3	G/G	Control	2	M	0	77
3	G/G	Control	3	M	0	77
3	G/G	Control	4	M	0	77
3	G/G	Control	5	M	1	77
3	G/G	Control	6	M	0	77
3	G/G	Control	7	M	0	77
3	G/G	Control	8	M	0	77
3	G/G	Control	9	M	1	77
3	G/G	Control	10	M	0	77
3	G/G	Control	11	M	0	77
3	G/G	Control	12	M	0	77
3	G/G	Control	1	F	1	68
3	G/G	Control	2	F	0	68
3	G/G	Control	3	F	0	68
3	G/G	Control	4	F	0	68
3	G/G	Control	5	F	0	68
3	G/G	Control	6	F	0	68
3	G/G	Control	7	F	0	68
3	G/G	Control	8	F	0	68
3	G/G	Control	9	F	0	68
3	G/G	Control	10	F	0	68
3	G/G	Control	11	F	0	68
3	G/G	Control	12	F	0	68
3	CY/CY	Fungal	1	M	0	86
3	CY/CY	Fungal	2	M	0	86
3	CY/CY	Fungal	3	M	0	86
3	CY/CY	Fungal	4	M	0	86
3	CY/CY	Fungal	5	M	1	86
3	CY/CY	Fungal	6	M	0	86
3	CY/CY	Fungal	7	M	4	86
3	CY/CY	Fungal	8	M	3	86
3	CY/CY	Fungal	9	M	4	86
3	CY/CY	Fungal	10	M	3	86
3	CY/CY	Fungal	11	M	5	86
3	CY/CY	Fungal	12	M	5	86
3	CY/CY	Fungal	1	F	0	65
3	CY/CY	Fungal	2	F	1	65
3	CY/CY	Fungal	3	F	0	65
3	CY/CY	Fungal	4	F	0	65
3	CY/CY	Fungal	5	F	1	65
3	CY/CY	Fungal	6	F	2	65
3	CY/CY	Fungal	7	F	1	65
3	CY/CY	Fungal	8	F	3	65
3	CY/CY	Fungal	9	F	0	65
3	CY/CY	Fungal	10	F	8	65
3	CY/CY	Fungal	11	F	8	65
3	CY/CY	Fungal	12	F	4	65
3	CY/CY	Fungal	1	M	0	64
3	CY/CY	Fungal	2	M	0	64
3	CY/CY	Fungal	3	M	0	64
3	CY/CY	Fungal	4	M	0	64
3	CY/CY	Fungal	5	M	0	64
3	CY/CY	Fungal	6	M	0	64
3	CY/CY	Fungal	7	M	1	64
3	CY/CY	Fungal	8	M	1	64
3	CY/CY	Fungal	9	M	4	64
3	CY/CY	Fungal	10	M	3	64
3	CY/CY	Fungal	11	M	8	64
3	CY/CY	Fungal	12	M	11	64
3	CY/CY	Fungal	1	F	1	65
3	CY/CY	Fungal	2	F	0	65
3	CY/CY	Fungal	3	F	0	65
3	CY/CY	Fungal	4	F	0	65
3	CY/CY	Fungal	5	F	0	65
3	CY/CY	Fungal	6	F	2	65
3	CY/CY	Fungal	7	F	1	65
3	CY/CY	Fungal	8	F	9	65
3	CY/CY	Fungal	9	F	2	65
3	CY/CY	Fungal	10	F	5	65
3	CY/CY	Fungal	11	F	5	65
3	CY/CY	Fungal	12	F	5	65
3	CY/C	Fungal	1	M	0	70
3	CY/C	Fungal	2	M	1	70
3	CY/C	Fungal	3	M	0	70
3	CY/C	Fungal	4	M	0	70
3	CY/C	Fungal	5	M	1	70
3	CY/C	Fungal	6	M	1	70
3	CY/C	Fungal	7	M	5	70
3	CY/C	Fungal	8	M	6	70
3	CY/C	Fungal	9	M	11	70
3	CY/C	Fungal	10	M	12	70
3	CY/C	Fungal	11	M	4	70
3	CY/C	Fungal	12	M	2	70
3	CY/C	Fungal	1	F	0	66
3	CY/C	Fungal	2	F	0	66
3	CY/C	Fungal	3	F	0	66
3	CY/C	Fungal	4	F	0	66
3	CY/C	Fungal	5	F	2	66
3	CY/C	Fungal	6	F	3	66
3	CY/C	Fungal	7	F	9	66
3	CY/C	Fungal	8	F	4	66
3	CY/C	Fungal	9	F	13	66
3	CY/C	Fungal	10	F	3	66
3	CY/C	Fungal	11	F	2	66
3	CY/C	Fungal	12	F	5	66
3	CY/C	Fungal	1	M	0	68
3	CY/C	Fungal	2	M	0	68
3	CY/C	Fungal	3	M	0	68
3	CY/C	Fungal	4	M	1	68
3	CY/C	Fungal	5	M	1	68
3	CY/C	Fungal	6	M	0	68
3	CY/C	Fungal	7	M	0	68
3	CY/C	Fungal	8	M	0	68
3	CY/C	Fungal	9	M	8	68
3	CY/C	Fungal	10	M	5	68
3	CY/C	Fungal	11	M	9	68
3	CY/C	Fungal	12	M	6	68
3	CY/C	Fungal	1	F	1	68
3	CY/C	Fungal	2	F	0	68
3	CY/C	Fungal	3	F	1	68
3	CY/C	Fungal	4	F	0	68
3	CY/C	Fungal	5	F	1	68
3	CY/C	Fungal	6	F	3	68
3	CY/C	Fungal	7	F	2	68
3	CY/C	Fungal	8	F	5	68
3	CY/C	Fungal	9	F	5	68
3	CY/C	Fungal	10	F	6	68
3	CY/C	Fungal	11	F	8	68
3	CY/C	Fungal	12	F	4	68
3	C/CY	Fungal	1	M	0	66
3	C/CY	Fungal	2	M	0	66
3	C/CY	Fungal	3	M	0	66
3	C/CY	Fungal	4	M	0	66
3	C/CY	Fungal	5	M	0	66
3	C/CY	Fungal	6	M	0	66
3	C/CY	Fungal	7	M	3	66
3	C/CY	Fungal	8	M	2	66
3	C/CY	Fungal	9	M	3	66
3	C/CY	Fungal	10	M	6	66
3	C/CY	Fungal	11	M	4	66
3	C/CY	Fungal	12	M	9	66
3	C/CY	Fungal	1	F	0	67
3	C/CY	Fungal	2	F	0	67
3	C/CY	Fungal	3	F	0	67
3	C/CY	Fungal	4	F	1	67
3	C/CY	Fungal	5	F	0	67
3	C/CY	Fungal	6	F	0	67
3	C/CY	Fungal	7	F	4	67
3	C/CY	Fungal	8	F	5	67
3	C/CY	Fungal	9	F	5	67
3	C/CY	Fungal	10	F	4	67
3	C/CY	Fungal	11	F	0	67
3	C/CY	Fungal	12	F	2	67
3	C/CY	Fungal	1	M	2	58
3	C/CY	Fungal	2	M	0	58
3	C/CY	Fungal	3	M	0	58
3	C/CY	Fungal	4	M	0	58
3	C/CY	Fungal	5	M	0	58
3	C/CY	Fungal	6	M	0	58
3	C/CY	Fungal	7	M	0	58
3	C/CY	Fungal	8	M	2	58
3	C/CY	Fungal	9	M	3	58
3	C/CY	Fungal	10	M	4	58
3	C/CY	Fungal	11	M	9	58
3	C/CY	Fungal	12	M	6	58
3	C/CY	Fungal	1	F	2	65
3	C/CY	Fungal	2	F	0	65
3	C/CY	Fungal	3	F	0	65
3	C/CY	Fungal	4	F	1	65
3	C/CY	Fungal	5	F	0	65
3	C/CY	Fungal	6	F	0	65
3	C/CY	Fungal	7	F	3	65
3	C/CY	Fungal	8	F	4	65
3	C/CY	Fungal	9	F	1	65
3	C/CY	Fungal	10	F	3	65
3	C/CY	Fungal	11	F	4	65
3	C/CY	Fungal	12	F	4	65
3	C/C	Fungal	1	M	2	72
3	C/C	Fungal	2	M	1	72
3	C/C	Fungal	3	M	0	72
3	C/C	Fungal	4	M	0	72
3	C/C	Fungal	5	M	2	72
3	C/C	Fungal	6	M	4	72
3	C/C	Fungal	7	M	4	72
3	C/C	Fungal	8	M	6	72
3	C/C	Fungal	9	M	9	72
3	C/C	Fungal	10	M	11	72
3	C/C	Fungal	11	M	11	72
3	C/C	Fungal	12	M	3	72
3	C/C	Fungal	1	F	2	67
3	C/C	Fungal	2	F	0	67
3	C/C	Fungal	3	F	0	67
3	C/C	Fungal	4	F	1	67
3	C/C	Fungal	5	F	3	67
3	C/C	Fungal	6	F	7	67
3	C/C	Fungal	7	F	15	67
3	C/C	Fungal	8	F	10	67
3	C/C	Fungal	9	F	2	67
3	C/C	Fungal	10	F	5	67
3	C/C	Fungal	11	F	8	67
3	C/C	Fungal	12	F	4	67
3	C/C	Fungal	1	M	0	75
3	C/C	Fungal	2	M	0	75
3	C/C	Fungal	3	M	0	75
3	C/C	Fungal	4	M	1	75
3	C/C	Fungal	5	M	2	75
3	C/C	Fungal	6	M	1	75
3	C/C	Fungal	7	M	12	75
3	C/C	Fungal	8	M	3	75
3	C/C	Fungal	9	M	12	75
3	C/C	Fungal	10	M	16	75
3	C/C	Fungal	11	M	11	75
3	C/C	Fungal	12	M	6	75
3	C/C	Fungal	1	F	3	65
3	C/C	Fungal	2	F	0	65
3	C/C	Fungal	3	F	0	65
3	C/C	Fungal	4	F	0	65
3	C/C	Fungal	5	F	3	65
3	C/C	Fungal	6	F	10	65
3	C/C	Fungal	7	F	8	65
3	C/C	Fungal	8	F	6	65
3	C/C	Fungal	9	F	12	65
3	C/C	Fungal	10	F	7	65
3	C/C	Fungal	11	F	2	65
3	C/C	Fungal	12	F	4	65
3	G/G	Fungal	1	M	1	68
3	G/G	Fungal	2	M	1	68
3	G/G	Fungal	3	M	0	68
3	G/G	Fungal	4	M	0	68
3	G/G	Fungal	5	M	0	68
3	G/G	Fungal	6	M	0	68
3	G/G	Fungal	7	M	0	68
3	G/G	Fungal	8	M	0	68
3	G/G	Fungal	9	M	0	68
3	G/G	Fungal	10	M	1	68
3	G/G	Fungal	11	M	0	68
3	G/G	Fungal	12	M	0	68
3	G/G	Fungal	1	F	2	68
3	G/G	Fungal	2	F	1	68
3	G/G	Fungal	3	F	0	68
3	G/G	Fungal	4	F	2	68
3	G/G	Fungal	5	F	1	68
3	G/G	Fungal	6	F	2	68
3	G/G	Fungal	7	F	1	68
3	G/G	Fungal	8	F	6	68
3	G/G	Fungal	9	F	3	68
3	G/G	Fungal	10	F	2	68
3	G/G	Fungal	11	F	5	68
3	G/G	Fungal	12	F	1	68
3	G/G	Fungal	1	M	0	68
3	G/G	Fungal	2	M	0	68
3	G/G	Fungal	3	M	0	68
3	G/G	Fungal	4	M	0	68
3	G/G	Fungal	5	M	0	68
3	G/G	Fungal	6	M	0	68
3	G/G	Fungal	7	M	1	68
3	G/G	Fungal	8	M	0	68
3	G/G	Fungal	9	M	0	68
3	G/G	Fungal	10	M	2	68
3	G/G	Fungal	11	M	0	68
3	G/G	Fungal	12	M	3	68
3	G/G	Fungal	1	F	0	70
3	G/G	Fungal	2	F	0	70
3	G/G	Fungal	3	F	0	70
3	G/G	Fungal	4	F	0	70
3	G/G	Fungal	5	F	0	70
3	G/G	Fungal	6	F	1	70
3	G/G	Fungal	7	F	4	70
3	G/G	Fungal	8	F	9	70
3	G/G	Fungal	9	F	3	70
3	G/G	Fungal	10	F	4	70
3	G/G	Fungal	11	F	1	70
3	G/G	Fungal	12	F	4	70
