# Supplementary material for: Immune defense in Drosophila melanogaster depends on diet, sex, and mating status
Source: PLoS One. 2023 Apr 13;18(4):e0268415. doi: 10.1371/journal.pone.0268415 (PMC10101424; doi:10.1371/journal.pone.0268415)
Supplement: S15 Table — All data from Experiment 5 are shown. The control treatment received a spray without pathogen and the fungal treatment received a spray with Beauveria bassiana GHA. All flies were in cohabiting conditions. Flies received four diet conditions: cornmeal (C) and cornmeal supplemented with three levels of yeast (CY0.5, CY1.0, CY1.5). The assay continued for 12 days. Daily deaths are shown for both males and females. The starting number of flies in each cage are shown in the “initial density” column. The experiment was replicated twice each time with two technical replicates per condition in separate cages (labeled alpha and beta in the cage number column). (XLSX) [file pone.0268415.s016.xlsx]

## Sheet: Exp. 5 Diet 3
Table S15. Raw data for Experiment 5. All data from Experiment 5 are shown. The control treatment received a spray without pathogen and the fungal treatment received a spray with Beauveria bassiana GHA. All flies were in cohabiting conditions. Flies received four diet conditions: cornmeal (C) and cornmeal supplemented with three levels of yeast (CY0.5, CY1.0, CY1.5). The assay continued for 12 da…
Replicate	Cage_Number	Diet	Treatment	Day	Sex	Death	Initial density
1	1α	C	Control	1	M	1	310
1	1α	C	Control	2	M	0	310
1	1α	C	Control	3	M	3	310
1	1α	C	Control	4	M	0	310
1	1α	C	Control	5	M	1	310
1	1α	C	Control	6	M	0	310
1	1α	C	Control	7	M	0	310
1	1α	C	Control	8	M	1	310
1	1α	C	Control	9	M	2	310
1	1α	C	Control	10	M	0	310
1	1α	C	Control	11	M	0	310
1	1α	C	Control	12	M	1	310
1	1α	C	Control	1	F	0	310
1	1α	C	Control	2	F	1	310
1	1α	C	Control	3	F	3	310
1	1α	C	Control	4	F	2	310
1	1α	C	Control	5	F	0	310
1	1α	C	Control	6	F	0	310
1	1α	C	Control	7	F	1	310
1	1α	C	Control	8	F	0	310
1	1α	C	Control	9	F	0	310
1	1α	C	Control	10	F	0	310
1	1α	C	Control	11	F	1	310
1	1α	C	Control	12	F	0	310
1	1β	C	Control	1	M	0	349
1	1β	C	Control	2	M	0	349
1	1β	C	Control	3	M	2	349
1	1β	C	Control	4	M	2	349
1	1β	C	Control	5	M	0	349
1	1β	C	Control	6	M	0	349
1	1β	C	Control	7	M	0	349
1	1β	C	Control	8	M	1	349
1	1β	C	Control	9	M	0	349
1	1β	C	Control	10	M	0	349
1	1β	C	Control	11	M	0	349
1	1β	C	Control	12	M	1	349
1	1β	C	Control	1	F	0	349
1	1β	C	Control	2	F	2	349
1	1β	C	Control	3	F	0	349
1	1β	C	Control	4	F	0	349
1	1β	C	Control	5	F	0	349
1	1β	C	Control	6	F	0	349
1	1β	C	Control	7	F	1	349
1	1β	C	Control	8	F	0	349
1	1β	C	Control	9	F	2	349
1	1β	C	Control	10	F	0	349
1	1β	C	Control	11	F	1	349
1	1β	C	Control	12	F	0	349
1	2α	CY0.5	Control	1	M	1	269
1	2α	CY0.5	Control	2	M	0	269
1	2α	CY0.5	Control	3	M	1	269
1	2α	CY0.5	Control	4	M	0	269
1	2α	CY0.5	Control	5	M	1	269
1	2α	CY0.5	Control	6	M	1	269
1	2α	CY0.5	Control	7	M	0	269
1	2α	CY0.5	Control	8	M	1	269
1	2α	CY0.5	Control	9	M	0	269
1	2α	CY0.5	Control	10	M	0	269
1	2α	CY0.5	Control	11	M	1	269
1	2α	CY0.5	Control	12	M	0	269
1	2α	CY0.5	Control	1	F	0	269
1	2α	CY0.5	Control	2	F	0	269
1	2α	CY0.5	Control	3	F	1	269
1	2α	CY0.5	Control	4	F	1	269
1	2α	CY0.5	Control	5	F	0	269
1	2α	CY0.5	Control	6	F	0	269
1	2α	CY0.5	Control	7	F	0	269
1	2α	CY0.5	Control	8	F	0	269
1	2α	CY0.5	Control	9	F	0	269
1	2α	CY0.5	Control	10	F	1	269
1	2α	CY0.5	Control	11	F	0	269
1	2α	CY0.5	Control	12	F	0	269
1	2β	CY0.5	Control	1	M	0	296
1	2β	CY0.5	Control	2	M	0	296
1	2β	CY0.5	Control	3	M	1	296
1	2β	CY0.5	Control	4	M	0	296
1	2β	CY0.5	Control	5	M	0	296
1	2β	CY0.5	Control	6	M	2	296
1	2β	CY0.5	Control	7	M	1	296
1	2β	CY0.5	Control	8	M	2	296
1	2β	CY0.5	Control	9	M	1	296
1	2β	CY0.5	Control	10	M	4	296
1	2β	CY0.5	Control	11	M	1	296
1	2β	CY0.5	Control	12	M	0	296
1	2β	CY0.5	Control	1	F	1	296
1	2β	CY0.5	Control	2	F	1	296
1	2β	CY0.5	Control	3	F	1	296
1	2β	CY0.5	Control	4	F	0	296
1	2β	CY0.5	Control	5	F	1	296
1	2β	CY0.5	Control	6	F	2	296
1	2β	CY0.5	Control	7	F	1	296
1	2β	CY0.5	Control	8	F	0	296
1	2β	CY0.5	Control	9	F	1	296
1	2β	CY0.5	Control	10	F	0	296
1	2β	CY0.5	Control	11	F	1	296
1	2β	CY0.5	Control	12	F	1	296
1	3α	CY1.0	Control	1	M	2	314
1	3α	CY1.0	Control	2	M	1	314
1	3α	CY1.0	Control	3	M	3	314
1	3α	CY1.0	Control	4	M	0	314
1	3α	CY1.0	Control	5	M	2	314
1	3α	CY1.0	Control	6	M	0	314
1	3α	CY1.0	Control	7	M	0	314
1	3α	CY1.0	Control	8	M	0	314
1	3α	CY1.0	Control	9	M	2	314
1	3α	CY1.0	Control	10	M	0	314
1	3α	CY1.0	Control	11	M	0	314
1	3α	CY1.0	Control	12	M	2	314
1	3α	CY1.0	Control	1	F	1	314
1	3α	CY1.0	Control	2	F	0	314
1	3α	CY1.0	Control	3	F	2	314
1	3α	CY1.0	Control	4	F	0	314
1	3α	CY1.0	Control	5	F	0	314
1	3α	CY1.0	Control	6	F	0	314
1	3α	CY1.0	Control	7	F	0	314
1	3α	CY1.0	Control	8	F	0	314
1	3α	CY1.0	Control	9	F	0	314
1	3α	CY1.0	Control	10	F	0	314
1	3α	CY1.0	Control	11	F	0	314
1	3α	CY1.0	Control	12	F	0	314
1	3β	CY1.0	Control	1	M	0	295
1	3β	CY1.0	Control	2	M	0	295
1	3β	CY1.0	Control	3	M	0	295
1	3β	CY1.0	Control	4	M	1	295
1	3β	CY1.0	Control	5	M	0	295
1	3β	CY1.0	Control	6	M	3	295
1	3β	CY1.0	Control	7	M	1	295
1	3β	CY1.0	Control	8	M	0	295
1	3β	CY1.0	Control	9	M	0	295
1	3β	CY1.0	Control	10	M	0	295
1	3β	CY1.0	Control	11	M	0	295
1	3β	CY1.0	Control	12	M	1	295
1	3β	CY1.0	Control	1	F	1	295
1	3β	CY1.0	Control	2	F	1	295
1	3β	CY1.0	Control	3	F	2	295
1	3β	CY1.0	Control	4	F	0	295
1	3β	CY1.0	Control	5	F	0	295
1	3β	CY1.0	Control	6	F	0	295
1	3β	CY1.0	Control	7	F	0	295
1	3β	CY1.0	Control	8	F	2	295
1	3β	CY1.0	Control	9	F	0	295
1	3β	CY1.0	Control	10	F	0	295
1	3β	CY1.0	Control	11	F	0	295
1	3β	CY1.0	Control	12	F	0	295
1	4α	CY1.5	Control	1	M	0	332
1	4α	CY1.5	Control	2	M	0	332
1	4α	CY1.5	Control	3	M	1	332
1	4α	CY1.5	Control	4	M	0	332
1	4α	CY1.5	Control	5	M	2	332
1	4α	CY1.5	Control	6	M	1	332
1	4α	CY1.5	Control	7	M	1	332
1	4α	CY1.5	Control	8	M	0	332
1	4α	CY1.5	Control	9	M	2	332
1	4α	CY1.5	Control	10	M	1	332
1	4α	CY1.5	Control	11	M	1	332
1	4α	CY1.5	Control	12	M	0	332
1	4α	CY1.5	Control	1	F	1	332
1	4α	CY1.5	Control	2	F	0	332
1	4α	CY1.5	Control	3	F	1	332
1	4α	CY1.5	Control	4	F	0	332
1	4α	CY1.5	Control	5	F	0	332
1	4α	CY1.5	Control	6	F	2	332
1	4α	CY1.5	Control	7	F	0	332
1	4α	CY1.5	Control	8	F	1	332
1	4α	CY1.5	Control	9	F	0	332
1	4α	CY1.5	Control	10	F	1	332
1	4α	CY1.5	Control	11	F	0	332
1	4α	CY1.5	Control	12	F	0	332
1	4β	CY1.5	Control	1	M	0	309
1	4β	CY1.5	Control	2	M	0	309
1	4β	CY1.5	Control	3	M	0	309
1	4β	CY1.5	Control	4	M	0	309
1	4β	CY1.5	Control	5	M	0	309
1	4β	CY1.5	Control	6	M	1	309
1	4β	CY1.5	Control	7	M	0	309
1	4β	CY1.5	Control	8	M	0	309
1	4β	CY1.5	Control	9	M	1	309
1	4β	CY1.5	Control	10	M	0	309
1	4β	CY1.5	Control	11	M	0	309
1	4β	CY1.5	Control	12	M	2	309
1	4β	CY1.5	Control	1	F	2	309
1	4β	CY1.5	Control	2	F	0	309
1	4β	CY1.5	Control	3	F	2	309
1	4β	CY1.5	Control	4	F	0	309
1	4β	CY1.5	Control	5	F	0	309
1	4β	CY1.5	Control	6	F	1	309
1	4β	CY1.5	Control	7	F	2	309
1	4β	CY1.5	Control	8	F	1	309
1	4β	CY1.5	Control	9	F	1	309
1	4β	CY1.5	Control	10	F	1	309
1	4β	CY1.5	Control	11	F	1	309
1	4β	CY1.5	Control	12	F	0	309
1	6α	C	Fungal	1	M	1	290
1	6α	C	Fungal	2	M	1	290
1	6α	C	Fungal	3	M	0	290
1	6α	C	Fungal	4	M	1	290
1	6α	C	Fungal	5	M	5	290
1	6α	C	Fungal	6	M	4	290
1	6α	C	Fungal	7	M	3	290
1	6α	C	Fungal	8	M	19	290
1	6α	C	Fungal	9	M	14	290
1	6α	C	Fungal	10	M	27	290
1	6α	C	Fungal	11	M	23	290
1	6α	C	Fungal	12	M	16	290
1	6α	C	Fungal	1	F	2	290
1	6α	C	Fungal	2	F	0	290
1	6α	C	Fungal	3	F	1	290
1	6α	C	Fungal	4	F	5	290
1	6α	C	Fungal	5	F	7	290
1	6α	C	Fungal	6	F	21	290
1	6α	C	Fungal	7	F	45	290
1	6α	C	Fungal	8	F	19	290
1	6α	C	Fungal	9	F	6	290
1	6α	C	Fungal	10	F	14	290
1	6α	C	Fungal	11	F	9	290
1	6α	C	Fungal	12	F	8	290
1	6β	C	Fungal	1	M	0	270
1	6β	C	Fungal	2	M	0	270
1	6β	C	Fungal	3	M	2	270
1	6β	C	Fungal	4	M	1	270
1	6β	C	Fungal	5	M	3	270
1	6β	C	Fungal	6	M	1	270
1	6β	C	Fungal	7	M	11	270
1	6β	C	Fungal	8	M	6	270
1	6β	C	Fungal	9	M	20	270
1	6β	C	Fungal	10	M	14	270
1	6β	C	Fungal	11	M	27	270
1	6β	C	Fungal	12	M	14	270
1	6β	C	Fungal	1	F	3	270
1	6β	C	Fungal	2	F	2	270
1	6β	C	Fungal	3	F	0	270
1	6β	C	Fungal	4	F	1	270
1	6β	C	Fungal	5	F	6	270
1	6β	C	Fungal	6	F	17	270
1	6β	C	Fungal	7	F	30	270
1	6β	C	Fungal	8	F	26	270
1	6β	C	Fungal	9	F	7	270
1	6β	C	Fungal	10	F	8	270
1	6β	C	Fungal	11	F	12	270
1	6β	C	Fungal	12	F	9	270
1	7α	CY0.5	Fungal	1	M	2	307
1	7α	CY0.5	Fungal	2	M	0	307
1	7α	CY0.5	Fungal	3	M	0	307
1	7α	CY0.5	Fungal	4	M	1	307
1	7α	CY0.5	Fungal	5	M	5	307
1	7α	CY0.5	Fungal	6	M	0	307
1	7α	CY0.5	Fungal	7	M	4	307
1	7α	CY0.5	Fungal	8	M	5	307
1	7α	CY0.5	Fungal	9	M	6	307
1	7α	CY0.5	Fungal	10	M	11	307
1	7α	CY0.5	Fungal	11	M	8	307
1	7α	CY0.5	Fungal	12	M	16	307
1	7α	CY0.5	Fungal	1	F	1	307
1	7α	CY0.5	Fungal	2	F	2	307
1	7α	CY0.5	Fungal	3	F	0	307
1	7α	CY0.5	Fungal	4	F	0	307
1	7α	CY0.5	Fungal	5	F	5	307
1	7α	CY0.5	Fungal	6	F	7	307
1	7α	CY0.5	Fungal	7	F	10	307
1	7α	CY0.5	Fungal	8	F	19	307
1	7α	CY0.5	Fungal	9	F	8	307
1	7α	CY0.5	Fungal	10	F	12	307
1	7α	CY0.5	Fungal	11	F	15	307
1	7α	CY0.5	Fungal	12	F	10	307
1	7β	CY0.5	Fungal	1	M	1	280
1	7β	CY0.5	Fungal	2	M	2	280
1	7β	CY0.5	Fungal	3	M	0	280
1	7β	CY0.5	Fungal	4	M	0	280
1	7β	CY0.5	Fungal	5	M	4	280
1	7β	CY0.5	Fungal	6	M	2	280
1	7β	CY0.5	Fungal	7	M	2	280
1	7β	CY0.5	Fungal	8	M	1	280
1	7β	CY0.5	Fungal	9	M	16	280
1	7β	CY0.5	Fungal	10	M	12	280
1	7β	CY0.5	Fungal	11	M	11	280
1	7β	CY0.5	Fungal	12	M	18	280
1	7β	CY0.5	Fungal	1	F	1	280
1	7β	CY0.5	Fungal	2	F	0	280
1	7β	CY0.5	Fungal	3	F	0	280
1	7β	CY0.5	Fungal	4	F	3	280
1	7β	CY0.5	Fungal	5	F	5	280
1	7β	CY0.5	Fungal	6	F	6	280
1	7β	CY0.5	Fungal	7	F	26	280
1	7β	CY0.5	Fungal	8	F	16	280
1	7β	CY0.5	Fungal	9	F	25	280
1	7β	CY0.5	Fungal	10	F	9	280
1	7β	CY0.5	Fungal	11	F	8	280
1	7β	CY0.5	Fungal	12	F	15	280
1	8α	CY1.0	Fungal	1	M	1	268
1	8α	CY1.0	Fungal	2	M	2	268
1	8α	CY1.0	Fungal	3	M	1	268
1	8α	CY1.0	Fungal	4	M	0	268
1	8α	CY1.0	Fungal	5	M	0	268
1	8α	CY1.0	Fungal	6	M	1	268
1	8α	CY1.0	Fungal	7	M	1	268
1	8α	CY1.0	Fungal	8	M	3	268
1	8α	CY1.0	Fungal	9	M	4	268
1	8α	CY1.0	Fungal	10	M	6	268
1	8α	CY1.0	Fungal	11	M	17	268
1	8α	CY1.0	Fungal	12	M	9	268
1	8α	CY1.0	Fungal	1	F	0	268
1	8α	CY1.0	Fungal	2	F	2	268
1	8α	CY1.0	Fungal	3	F	0	268
1	8α	CY1.0	Fungal	4	F	1	268
1	8α	CY1.0	Fungal	5	F	3	268
1	8α	CY1.0	Fungal	6	F	3	268
1	8α	CY1.0	Fungal	7	F	9	268
1	8α	CY1.0	Fungal	8	F	6	268
1	8α	CY1.0	Fungal	9	F	11	268
1	8α	CY1.0	Fungal	10	F	3	268
1	8α	CY1.0	Fungal	11	F	10	268
1	8α	CY1.0	Fungal	12	F	12	268
1	8β	CY1.0	Fungal	1	M	0	280
1	8β	CY1.0	Fungal	2	M	0	280
1	8β	CY1.0	Fungal	3	M	0	280
1	8β	CY1.0	Fungal	4	M	2	280
1	8β	CY1.0	Fungal	5	M	1	280
1	8β	CY1.0	Fungal	6	M	5	280
1	8β	CY1.0	Fungal	7	M	1	280
1	8β	CY1.0	Fungal	8	M	2	280
1	8β	CY1.0	Fungal	9	M	6	280
1	8β	CY1.0	Fungal	10	M	4	280
1	8β	CY1.0	Fungal	11	M	10	280
1	8β	CY1.0	Fungal	12	M	14	280
1	8β	CY1.0	Fungal	1	F	0	280
1	8β	CY1.0	Fungal	2	F	0	280
1	8β	CY1.0	Fungal	3	F	0	280
1	8β	CY1.0	Fungal	4	F	0	280
1	8β	CY1.0	Fungal	5	F	1	280
1	8β	CY1.0	Fungal	6	F	8	280
1	8β	CY1.0	Fungal	7	F	7	280
1	8β	CY1.0	Fungal	8	F	11	280
1	8β	CY1.0	Fungal	9	F	17	280
1	8β	CY1.0	Fungal	10	F	2	280
1	8β	CY1.0	Fungal	11	F	9	280
1	8β	CY1.0	Fungal	12	F	8	280
1	9α	CY1.5	Fungal	1	M	1	249
1	9α	CY1.5	Fungal	2	M	0	249
1	9α	CY1.5	Fungal	3	M	0	249
1	9α	CY1.5	Fungal	4	M	1	249
1	9α	CY1.5	Fungal	5	M	0	249
1	9α	CY1.5	Fungal	6	M	2	249
1	9α	CY1.5	Fungal	7	M	2	249
1	9α	CY1.5	Fungal	8	M	3	249
1	9α	CY1.5	Fungal	9	M	9	249
1	9α	CY1.5	Fungal	10	M	4	249
1	9α	CY1.5	Fungal	11	M	11	249
1	9α	CY1.5	Fungal	12	M	12	249
1	9α	CY1.5	Fungal	1	F	3	249
1	9α	CY1.5	Fungal	2	F	0	249
1	9α	CY1.5	Fungal	3	F	0	249
1	9α	CY1.5	Fungal	4	F	0	249
1	9α	CY1.5	Fungal	5	F	2	249
1	9α	CY1.5	Fungal	6	F	5	249
1	9α	CY1.5	Fungal	7	F	9	249
1	9α	CY1.5	Fungal	8	F	8	249
1	9α	CY1.5	Fungal	9	F	10	249
1	9α	CY1.5	Fungal	10	F	9	249
1	9α	CY1.5	Fungal	11	F	9	249
1	9α	CY1.5	Fungal	12	F	11	249
1	9β	CY1.5	Fungal	1	M	1	326
1	9β	CY1.5	Fungal	2	M	0	326
1	9β	CY1.5	Fungal	3	M	1	326
1	9β	CY1.5	Fungal	4	M	0	326
1	9β	CY1.5	Fungal	5	M	4	326
1	9β	CY1.5	Fungal	6	M	3	326
1	9β	CY1.5	Fungal	7	M	1	326
1	9β	CY1.5	Fungal	8	M	2	326
1	9β	CY1.5	Fungal	9	M	13	326
1	9β	CY1.5	Fungal	10	M	11	326
1	9β	CY1.5	Fungal	11	M	13	326
1	9β	CY1.5	Fungal	12	M	14	326
1	9β	CY1.5	Fungal	1	F	2	326
1	9β	CY1.5	Fungal	2	F	0	326
1	9β	CY1.5	Fungal	3	F	1	326
1	9β	CY1.5	Fungal	4	F	4	326
1	9β	CY1.5	Fungal	5	F	1	326
1	9β	CY1.5	Fungal	6	F	7	326
1	9β	CY1.5	Fungal	7	F	10	326
1	9β	CY1.5	Fungal	8	F	13	326
1	9β	CY1.5	Fungal	9	F	17	326
1	9β	CY1.5	Fungal	10	F	10	326
1	9β	CY1.5	Fungal	11	F	12	326
1	9β	CY1.5	Fungal	12	F	9	326
2	1α	C	Control	1	M	0	304
2	1α	C	Control	2	M	2	304
2	1α	C	Control	3	M	1	304
2	1α	C	Control	4	M	0	304
2	1α	C	Control	5	M	1	304
2	1α	C	Control	6	M	0	304
2	1α	C	Control	7	M	0	304
2	1α	C	Control	8	M	0	304
2	1α	C	Control	9	M	1	304
2	1α	C	Control	10	M	0	304
2	1α	C	Control	11	M	0	304
2	1α	C	Control	12	M	0	304
2	1α	C	Control	1	F	3	304
2	1α	C	Control	2	F	3	304
2	1α	C	Control	3	F	0	304
2	1α	C	Control	4	F	1	304
2	1α	C	Control	5	F	1	304
2	1α	C	Control	6	F	0	304
2	1α	C	Control	7	F	0	304
2	1α	C	Control	8	F	0	304
2	1α	C	Control	9	F	1	304
2	1α	C	Control	10	F	0	304
2	1α	C	Control	11	F	1	304
2	1α	C	Control	12	F	0	304
2	1β	C	Control	1	M	1	262
2	1β	C	Control	2	M	0	262
2	1β	C	Control	3	M	0	262
2	1β	C	Control	4	M	0	262
2	1β	C	Control	5	M	0	262
2	1β	C	Control	6	M	0	262
2	1β	C	Control	7	M	0	262
2	1β	C	Control	8	M	0	262
2	1β	C	Control	9	M	0	262
2	1β	C	Control	10	M	0	262
2	1β	C	Control	11	M	0	262
2	1β	C	Control	12	M	0	262
2	1β	C	Control	1	F	1	262
2	1β	C	Control	2	F	1	262
2	1β	C	Control	3	F	0	262
2	1β	C	Control	4	F	0	262
2	1β	C	Control	5	F	0	262
2	1β	C	Control	6	F	0	262
2	1β	C	Control	7	F	0	262
2	1β	C	Control	8	F	0	262
2	1β	C	Control	9	F	1	262
2	1β	C	Control	10	F	0	262
2	1β	C	Control	11	F	1	262
2	1β	C	Control	12	F	0	262
2	2α	CY0.5	Control	1	M	0	301
2	2α	CY0.5	Control	2	M	0	301
2	2α	CY0.5	Control	3	M	2	301
2	2α	CY0.5	Control	4	M	0	301
2	2α	CY0.5	Control	5	M	0	301
2	2α	CY0.5	Control	6	M	0	301
2	2α	CY0.5	Control	7	M	0	301
2	2α	CY0.5	Control	8	M	1	301
2	2α	CY0.5	Control	9	M	0	301
2	2α	CY0.5	Control	10	M	0	301
2	2α	CY0.5	Control	11	M	0	301
2	2α	CY0.5	Control	12	M	3	301
2	2α	CY0.5	Control	1	F	1	301
2	2α	CY0.5	Control	2	F	0	301
2	2α	CY0.5	Control	3	F	1	301
2	2α	CY0.5	Control	4	F	1	301
2	2α	CY0.5	Control	5	F	0	301
2	2α	CY0.5	Control	6	F	1	301
2	2α	CY0.5	Control	7	F	0	301
2	2α	CY0.5	Control	8	F	1	301
2	2α	CY0.5	Control	9	F	3	301
2	2α	CY0.5	Control	10	F	2	301
2	2α	CY0.5	Control	11	F	1	301
2	2α	CY0.5	Control	12	F	1	301
2	2β	CY0.5	Control	1	M	2	300
2	2β	CY0.5	Control	2	M	1	300
2	2β	CY0.5	Control	3	M	0	300
2	2β	CY0.5	Control	4	M	0	300
2	2β	CY0.5	Control	5	M	0	300
2	2β	CY0.5	Control	6	M	0	300
2	2β	CY0.5	Control	7	M	0	300
2	2β	CY0.5	Control	8	M	0	300
2	2β	CY0.5	Control	9	M	1	300
2	2β	CY0.5	Control	10	M	0	300
2	2β	CY0.5	Control	11	M	1	300
2	2β	CY0.5	Control	12	M	0	300
2	2β	CY0.5	Control	1	F	2	300
2	2β	CY0.5	Control	2	F	0	300
2	2β	CY0.5	Control	3	F	0	300
2	2β	CY0.5	Control	4	F	0	300
2	2β	CY0.5	Control	5	F	0	300
2	2β	CY0.5	Control	6	F	0	300
2	2β	CY0.5	Control	7	F	0	300
2	2β	CY0.5	Control	8	F	0	300
2	2β	CY0.5	Control	9	F	1	300
2	2β	CY0.5	Control	10	F	0	300
2	2β	CY0.5	Control	11	F	1	300
2	2β	CY0.5	Control	12	F	1	300
2	3α	CY1.0	Control	1	M	2	322
2	3α	CY1.0	Control	2	M	1	322
2	3α	CY1.0	Control	3	M	0	322
2	3α	CY1.0	Control	4	M	0	322
2	3α	CY1.0	Control	5	M	0	322
2	3α	CY1.0	Control	6	M	0	322
2	3α	CY1.0	Control	7	M	0	322
2	3α	CY1.0	Control	8	M	0	322
2	3α	CY1.0	Control	9	M	2	322
2	3α	CY1.0	Control	10	M	0	322
2	3α	CY1.0	Control	11	M	0	322
2	3α	CY1.0	Control	12	M	0	322
2	3α	CY1.0	Control	1	F	1	322
2	3α	CY1.0	Control	2	F	0	322
2	3α	CY1.0	Control	3	F	0	322
2	3α	CY1.0	Control	4	F	1	322
2	3α	CY1.0	Control	5	F	0	322
2	3α	CY1.0	Control	6	F	1	322
2	3α	CY1.0	Control	7	F	0	322
2	3α	CY1.0	Control	8	F	0	322
2	3α	CY1.0	Control	9	F	0	322
2	3α	CY1.0	Control	10	F	1	322
2	3α	CY1.0	Control	11	F	0	322
2	3α	CY1.0	Control	12	F	0	322
2	3β	CY1.0	Control	1	M	1	300
2	3β	CY1.0	Control	2	M	0	300
2	3β	CY1.0	Control	3	M	0	300
2	3β	CY1.0	Control	4	M	0	300
2	3β	CY1.0	Control	5	M	0	300
2	3β	CY1.0	Control	6	M	0	300
2	3β	CY1.0	Control	7	M	0	300
2	3β	CY1.0	Control	8	M	1	300
2	3β	CY1.0	Control	9	M	0	300
2	3β	CY1.0	Control	10	M	1	300
2	3β	CY1.0	Control	11	M	0	300
2	3β	CY1.0	Control	12	M	1	300
2	3β	CY1.0	Control	1	F	0	300
2	3β	CY1.0	Control	2	F	0	300
2	3β	CY1.0	Control	3	F	0	300
2	3β	CY1.0	Control	4	F	0	300
2	3β	CY1.0	Control	5	F	3	300
2	3β	CY1.0	Control	6	F	1	300
2	3β	CY1.0	Control	7	F	0	300
2	3β	CY1.0	Control	8	F	1	300
2	3β	CY1.0	Control	9	F	0	300
2	3β	CY1.0	Control	10	F	1	300
2	3β	CY1.0	Control	11	F	2	300
2	3β	CY1.0	Control	12	F	1	300
2	4α	CY1.5	Control	1	M	1	317
2	4α	CY1.5	Control	2	M	1	317
2	4α	CY1.5	Control	3	M	0	317
2	4α	CY1.5	Control	4	M	1	317
2	4α	CY1.5	Control	5	M	2	317
2	4α	CY1.5	Control	6	M	1	317
2	4α	CY1.5	Control	7	M	1	317
2	4α	CY1.5	Control	8	M	1	317
2	4α	CY1.5	Control	9	M	0	317
2	4α	CY1.5	Control	10	M	1	317
2	4α	CY1.5	Control	11	M	0	317
2	4α	CY1.5	Control	12	M	0	317
2	4α	CY1.5	Control	1	F	0	317
2	4α	CY1.5	Control	2	F	0	317
2	4α	CY1.5	Control	3	F	0	317
2	4α	CY1.5	Control	4	F	0	317
2	4α	CY1.5	Control	5	F	0	317
2	4α	CY1.5	Control	6	F	1	317
2	4α	CY1.5	Control	7	F	1	317
2	4α	CY1.5	Control	8	F	1	317
2	4α	CY1.5	Control	9	F	1	317
2	4α	CY1.5	Control	10	F	1	317
2	4α	CY1.5	Control	11	F	0	317
2	4α	CY1.5	Control	12	F	2	317
2	4β	CY1.5	Control	1	M	2	310
2	4β	CY1.5	Control	2	M	0	310
2	4β	CY1.5	Control	3	M	1	310
2	4β	CY1.5	Control	4	M	0	310
2	4β	CY1.5	Control	5	M	0	310
2	4β	CY1.5	Control	6	M	0	310
2	4β	CY1.5	Control	7	M	0	310
2	4β	CY1.5	Control	8	M	0	310
2	4β	CY1.5	Control	9	M	2	310
2	4β	CY1.5	Control	10	M	0	310
2	4β	CY1.5	Control	11	M	0	310
2	4β	CY1.5	Control	12	M	1	310
2	4β	CY1.5	Control	1	F	0	310
2	4β	CY1.5	Control	2	F	0	310
2	4β	CY1.5	Control	3	F	1	310
2	4β	CY1.5	Control	4	F	0	310
2	4β	CY1.5	Control	5	F	2	310
2	4β	CY1.5	Control	6	F	1	310
2	4β	CY1.5	Control	7	F	0	310
2	4β	CY1.5	Control	8	F	1	310
2	4β	CY1.5	Control	9	F	1	310
2	4β	CY1.5	Control	10	F	0	310
2	4β	CY1.5	Control	11	F	1	310
2	4β	CY1.5	Control	12	F	1	310
2	6α	C	Fungal	1	M	0	277
2	6α	C	Fungal	2	M	0	277
2	6α	C	Fungal	3	M	0	277
2	6α	C	Fungal	4	M	0	277
2	6α	C	Fungal	5	M	1	277
2	6α	C	Fungal	6	M	5	277
2	6α	C	Fungal	7	M	3	277
2	6α	C	Fungal	8	M	5	277
2	6α	C	Fungal	9	M	7	277
2	6α	C	Fungal	10	M	10	277
2	6α	C	Fungal	11	M	20	277
2	6α	C	Fungal	12	M	21	277
2	6α	C	Fungal	1	F	0	277
2	6α	C	Fungal	2	F	0	277
2	6α	C	Fungal	3	F	1	277
2	6α	C	Fungal	4	F	3	277
2	6α	C	Fungal	5	F	1	277
2	6α	C	Fungal	6	F	1	277
2	6α	C	Fungal	7	F	20	277
2	6α	C	Fungal	8	F	17	277
2	6α	C	Fungal	9	F	19	277
2	6α	C	Fungal	10	F	18	277
2	6α	C	Fungal	11	F	14	277
2	6α	C	Fungal	12	F	6	277
2	6β	C	Fungal	1	M	3	259
2	6β	C	Fungal	2	M	0	259
2	6β	C	Fungal	3	M	0	259
2	6β	C	Fungal	4	M	1	259
2	6β	C	Fungal	5	M	0	259
2	6β	C	Fungal	6	M	4	259
2	6β	C	Fungal	7	M	0	259
2	6β	C	Fungal	8	M	7	259
2	6β	C	Fungal	9	M	13	259
2	6β	C	Fungal	10	M	19	259
2	6β	C	Fungal	11	M	15	259
2	6β	C	Fungal	12	M	17	259
2	6β	C	Fungal	1	F	2	259
2	6β	C	Fungal	2	F	3	259
2	6β	C	Fungal	3	F	2	259
2	6β	C	Fungal	4	F	0	259
2	6β	C	Fungal	5	F	2	259
2	6β	C	Fungal	6	F	1	259
2	6β	C	Fungal	7	F	19	259
2	6β	C	Fungal	8	F	13	259
2	6β	C	Fungal	9	F	16	259
2	6β	C	Fungal	10	F	13	259
2	6β	C	Fungal	11	F	17	259
2	6β	C	Fungal	12	F	8	259
2	7α	CY0.5	Fungal	1	M	1	271
2	7α	CY0.5	Fungal	2	M	1	271
2	7α	CY0.5	Fungal	3	M	1	271
2	7α	CY0.5	Fungal	4	M	0	271
2	7α	CY0.5	Fungal	5	M	0	271
2	7α	CY0.5	Fungal	6	M	2	271
2	7α	CY0.5	Fungal	7	M	1	271
2	7α	CY0.5	Fungal	8	M	0	271
2	7α	CY0.5	Fungal	9	M	0	271
2	7α	CY0.5	Fungal	10	M	8	271
2	7α	CY0.5	Fungal	11	M	10	271
2	7α	CY0.5	Fungal	12	M	11	271
2	7α	CY0.5	Fungal	1	F	1	271
2	7α	CY0.5	Fungal	2	F	0	271
2	7α	CY0.5	Fungal	3	F	0	271
2	7α	CY0.5	Fungal	4	F	0	271
2	7α	CY0.5	Fungal	5	F	0	271
2	7α	CY0.5	Fungal	6	F	3	271
2	7α	CY0.5	Fungal	7	F	7	271
2	7α	CY0.5	Fungal	8	F	11	271
2	7α	CY0.5	Fungal	9	F	10	271
2	7α	CY0.5	Fungal	10	F	5	271
2	7α	CY0.5	Fungal	11	F	10	271
2	7α	CY0.5	Fungal	12	F	11	271
2	7β	CY0.5	Fungal	1	M	3	277
2	7β	CY0.5	Fungal	2	M	2	277
2	7β	CY0.5	Fungal	3	M	0	277
2	7β	CY0.5	Fungal	4	M	0	277
2	7β	CY0.5	Fungal	5	M	5	277
2	7β	CY0.5	Fungal	6	M	0	277
2	7β	CY0.5	Fungal	7	M	1	277
2	7β	CY0.5	Fungal	8	M	1	277
2	7β	CY0.5	Fungal	9	M	4	277
2	7β	CY0.5	Fungal	10	M	6	277
2	7β	CY0.5	Fungal	11	M	9	277
2	7β	CY0.5	Fungal	12	M	16	277
2	7β	CY0.5	Fungal	1	F	1	277
2	7β	CY0.5	Fungal	2	F	0	277
2	7β	CY0.5	Fungal	3	F	1	277
2	7β	CY0.5	Fungal	4	F	0	277
2	7β	CY0.5	Fungal	5	F	3	277
2	7β	CY0.5	Fungal	6	F	1	277
2	7β	CY0.5	Fungal	7	F	10	277
2	7β	CY0.5	Fungal	8	F	12	277
2	7β	CY0.5	Fungal	9	F	7	277
2	7β	CY0.5	Fungal	10	F	2	277
2	7β	CY0.5	Fungal	11	F	13	277
2	7β	CY0.5	Fungal	12	F	11	277
2	8α	CY1.0	Fungal	1	M	11	283
2	8α	CY1.0	Fungal	2	M	0	283
2	8α	CY1.0	Fungal	3	M	1	283
2	8α	CY1.0	Fungal	4	M	0	283
2	8α	CY1.0	Fungal	5	M	1	283
2	8α	CY1.0	Fungal	6	M	1	283
2	8α	CY1.0	Fungal	7	M	0	283
2	8α	CY1.0	Fungal	8	M	3	283
2	8α	CY1.0	Fungal	9	M	2	283
2	8α	CY1.0	Fungal	10	M	4	283
2	8α	CY1.0	Fungal	11	M	2	283
2	8α	CY1.0	Fungal	12	M	15	283
2	8α	CY1.0	Fungal	1	F	4	283
2	8α	CY1.0	Fungal	2	F	0	283
2	8α	CY1.0	Fungal	3	F	0	283
2	8α	CY1.0	Fungal	4	F	2	283
2	8α	CY1.0	Fungal	5	F	0	283
2	8α	CY1.0	Fungal	6	F	1	283
2	8α	CY1.0	Fungal	7	F	7	283
2	8α	CY1.0	Fungal	8	F	3	283
2	8α	CY1.0	Fungal	9	F	4	283
2	8α	CY1.0	Fungal	10	F	5	283
2	8α	CY1.0	Fungal	11	F	12	283
2	8α	CY1.0	Fungal	12	F	7	283
2	8β	CY1.0	Fungal	1	M	0	276
2	8β	CY1.0	Fungal	2	M	1	276
2	8β	CY1.0	Fungal	3	M	1	276
2	8β	CY1.0	Fungal	4	M	0	276
2	8β	CY1.0	Fungal	5	M	0	276
2	8β	CY1.0	Fungal	6	M	0	276
2	8β	CY1.0	Fungal	7	M	0	276
2	8β	CY1.0	Fungal	8	M	2	276
2	8β	CY1.0	Fungal	9	M	4	276
2	8β	CY1.0	Fungal	10	M	4	276
2	8β	CY1.0	Fungal	11	M	7	276
2	8β	CY1.0	Fungal	12	M	4	276
2	8β	CY1.0	Fungal	1	F	1	276
2	8β	CY1.0	Fungal	2	F	0	276
2	8β	CY1.0	Fungal	3	F	0	276
2	8β	CY1.0	Fungal	4	F	1	276
2	8β	CY1.0	Fungal	5	F	3	276
2	8β	CY1.0	Fungal	6	F	0	276
2	8β	CY1.0	Fungal	7	F	4	276
2	8β	CY1.0	Fungal	8	F	4	276
2	8β	CY1.0	Fungal	9	F	3	276
2	8β	CY1.0	Fungal	10	F	7	276
2	8β	CY1.0	Fungal	11	F	6	276
2	8β	CY1.0	Fungal	12	F	5	276
2	9α	CY1.5	Fungal	1	M	0	276
2	9α	CY1.5	Fungal	2	M	1	276
2	9α	CY1.5	Fungal	3	M	0	276
2	9α	CY1.5	Fungal	4	M	0	276
2	9α	CY1.5	Fungal	5	M	0	276
2	9α	CY1.5	Fungal	6	M	2	276
2	9α	CY1.5	Fungal	7	M	3	276
2	9α	CY1.5	Fungal	8	M	4	276
2	9α	CY1.5	Fungal	9	M	9	276
2	9α	CY1.5	Fungal	10	M	6	276
2	9α	CY1.5	Fungal	11	M	8	276
2	9α	CY1.5	Fungal	12	M	8	276
2	9α	CY1.5	Fungal	1	F	0	276
2	9α	CY1.5	Fungal	2	F	0	276
2	9α	CY1.5	Fungal	3	F	0	276
2	9α	CY1.5	Fungal	4	F	0	276
2	9α	CY1.5	Fungal	5	F	1	276
2	9α	CY1.5	Fungal	6	F	1	276
2	9α	CY1.5	Fungal	7	F	5	276
2	9α	CY1.5	Fungal	8	F	6	276
2	9α	CY1.5	Fungal	9	F	9	276
2	9α	CY1.5	Fungal	10	F	14	276
2	9α	CY1.5	Fungal	11	F	8	276
2	9α	CY1.5	Fungal	12	F	7	276
2	9β	CY1.5	Fungal	1	M	7	282
2	9β	CY1.5	Fungal	2	M	2	282
2	9β	CY1.5	Fungal	3	M	1	282
2	9β	CY1.5	Fungal	4	M	0	282
2	9β	CY1.5	Fungal	5	M	1	282
2	9β	CY1.5	Fungal	6	M	2	282
2	9β	CY1.5	Fungal	7	M	2	282
2	9β	CY1.5	Fungal	8	M	2	282
2	9β	CY1.5	Fungal	9	M	2	282
2	9β	CY1.5	Fungal	10	M	8	282
2	9β	CY1.5	Fungal	11	M	6	282
2	9β	CY1.5	Fungal	12	M	9	282
2	9β	CY1.5	Fungal	1	F	0	282
2	9β	CY1.5	Fungal	2	F	1	282
2	9β	CY1.5	Fungal	3	F	1	282
2	9β	CY1.5	Fungal	4	F	2	282
2	9β	CY1.5	Fungal	5	F	2	282
2	9β	CY1.5	Fungal	6	F	1	282
2	9β	CY1.5	Fungal	7	F	8	282
2	9β	CY1.5	Fungal	8	F	2	282
2	9β	CY1.5	Fungal	9	F	4	282
2	9β	CY1.5	Fungal	10	F	8	282
2	9β	CY1.5	Fungal	11	F	7	282
2	9β	CY1.5	Fungal	12	F	3	282
